# Supplementary material for: Dataset on functional and chemical properties of the medicinal halophyte Polygonum maritimum L. under greenhouse cultivation
Source: Data Brief. 2019 Aug 19;25:104357. doi: 10.1016/j.dib.2019.104357 (PMC6727193; doi:10.1016/j.dib.2019.104357)
Supplement: Multimedia component 1 [file mmc1.xlsx]

## Sheet: DPPH
	IC50 values (µg/mL)										ID / Tukey (HSD) / Analysis of the differences between the categories with a confidence interval of 95%:
	Samples	Replicates				Average	SD	SEM
	300 mM - 1st harvest	710.6	690.1	660.1	653.9	678.675	26.5114	13.2557			Contrast	Difference	Standardized difference	Critical value	Pr > Diff	Significant
	200 mM - 2nd harvest	498.3	627.9	597.6	612.6	584.1	58.5223	29.2612			300 1ª vs c+	568.175	26.1273	3.08799	< 0.0001	Yes
	Freshwater - 3rd harvest	142.9	138.4	134.5	137.1	138.225	3.51319	1.75659			300 1ª vs 0 3ª	540.45	24.8524	3.08799	< 0.0001	Yes
	100 mM - 3rd harvest	689.3	631.2	670	667.3	664.45	24.235	12.1175			300 1ª vs 200 2ª	94.575	4.34899	3.08799	0.00443104	Yes
	C+ (BHT)	112.5	109.3	107.7	112.6	110.525	2.42813	1.21407			300 1ª vs 100 3ª	14.225	0.654131	3.08799	0.963181	No
											100 3ª vs c+	553.95	25.4732	3.08799	< 0.0001	Yes
											100 3ª vs 0 3ª	526.225	24.1983	3.08799	< 0.0001	Yes
											100 3ª vs 200 2ª	80.35	3.69486	3.08799	0.0157347	Yes
											200 2ª vs c+	473.6	21.7783	3.08799	< 0.0001	Yes
											200 2ª vs 0 3ª	445.875	20.5034	3.08799	< 0.0001	Yes
											0 3ª vs c+	27.725	1.27492	3.08799	0.709603	No
											Tukey's d critical value:			4.36708
											Category	LS means	Standard error	Lower bound (95%)	Upper bound (95%)	Groups
											300 1ª	678.675	15.377	645.9	711.45	C
											100 3ª	664.45	15.377	631.675	697.225	C
											200 2ª	584.1	15.377	551.325	616.875		B
											0 3ª	138.225	15.377	105.45	171			A
											c+	111.5	15.377	77.7246	143.275			A

## Sheet: ABTS
	IC50 values (µg/mL)										ID / Tukey (HSD) / Analysis of the differences between the categories with a confidence interval of 95%:
	Samples	Replicates				Average	SD	SEM
	Freshwater - 2nd harvest	710	681.6	721.1		704.233	20.3716	10.1858			Contrast	Difference	Standardized difference	Critical value	Pr > Diff	Significant
	Freshwater - 3rd harvest	240	252.6	262.8	359.6	278.75	54.7007	27.3504			100 vs C+	588.808	15.697	3.14875	< 0.0001	Yes
	100 mM - 2nd harvest	668.1	810.8	706.1		728.333	73.9024	36.9512			100 vs 0 3º	449.583	11.9854	3.14875	< 0.0001	Yes
	300 mM - 1st harvest	634.3	696.8	709.5	779.3	704.975	59.46	29.73			100 vs 0 2º	24.1	0.600987	3.14875	0.972456	No
	C+ (BHT)	140	136.8	138.3	143	139.525	2.66004	1.33002			100 vs 300 mM 1ª	23.3583	0.62271	3.14875	0.968731	No
											300 mM 1ª vs C+	565.45	16.2821	3.14875	< 0.0001	Yes
											300 mM 1ª vs 0 3º	426.225	12.2731	3.14875	< 0.0001	Yes
											300 mM 1ª vs 0 2º	0.741667	0.0197721	3.14875	1	No
											0 2º vs C+	564.708	15.0546	3.14875	< 0.0001	Yes
											0 2º vs 0 3º	425.483	11.343	3.14875	< 0.0001	Yes
											0 3º vs C+	139.225	4.00898	3.14875	0.0107499	Yes
											Tukey's d critical value:			4.453
											Category	LS means	Standard error	Lower bound (95%)	Upper bound (95%)	Groups
											100	728.333	28.3555	667.075	789.592	C
											300 mM 1ª	704.975	24.5566	651.924	758.026	C
											0 2º	704.233	28.3555	642.975	765.492	C
											0 3º	278.75	24.5566	225.699	331.801		B
											C+	139.525	24.5566	86.4737	192.576			A

## Sheet: FRAP
	IC50 values (µg/mL)												id / Tukey (HSD) / Analysis of the differences between the categories with a confidence interval of 95%:
	Samples	Replicates						Average	SD	SEM
	0 1º	193.5	191.6	183.8	174.5	170.5	179.7	182.267	9.1762	4.5881			Contrast	Difference	Standardized difference	Critical value	Pr > Diff	Significant
	0 2º	276.7	249.6	275	274.9	314.2	273.3	277.283	20.7668	10.3834			100 1º vs 0 3º	304.31	16.3919	3.26081	< 0.0001	Yes
	0 3º	42.13	51.84	54.1	51.18	59.47	67.81	54.4217	8.63823	4.31911			100 1º vs 100 3º	241.782	13.0238	3.26081	< 0.0001	Yes
	100 1º	362.9	352.3	413.1	402.4	416.6		389.46	29.7875	14.8937			100 1º vs 200 2º	213.415	11.4958	3.26081	< 0.0001	Yes
	100 2º	195	220.8	230.8	248.5	249.1	253.4	232.933	22.42	11.21			100 1º vs 0 1º	176.465	9.50544	3.26081	< 0.0001	Yes
	100 3º	114.1	107.7	127.3	143.7	107.6	101.3	116.95	15.8033	7.90163			100 1º vs 200 1º	142.532	7.67759	3.26081	< 0.0001	Yes
	200 1º	248.7	206.3	198.3	215.9	207.4	220.6	216.2	17.7288	8.86442			100 1º vs 100 2º	125.798	6.77623	3.26081	< 0.0001	Yes
	200 2º	165.6	150.4	137.5	138.3	139	141.1	145.317	11.0024	5.50122			100 1º vs 300 1º	85.7115	4.40207	3.26081	0.00202812	Yes
	300 1º	258.7	283.2	328	240.4	254.8		273.02	34.3785	17.1893			100 1º vs 0 2º	81.4482	4.38728	3.26081	0.00212166	Yes
													0 2º vs 0 3º	222.862	12.0046	3.26081	< 0.0001	Yes
													0 2º vs 100 3º	160.333	8.6365	3.26081	< 0.0001	Yes
													0 2º vs 200 2º	131.967	7.1085	3.26081	< 0.0001	Yes
													0 2º vs 0 1º	95.0167	5.11816	3.26081	0.000218945	Yes
													0 2º vs 200 1º	61.0833	3.29031	3.26081	0.04645	Yes
													0 2º vs 100 2º	44.35	2.38895	3.26081	0.315217	No
													0 2º vs 300 1º	4.26333	0.218961	3.26081	1	No
													300 1º vs 0 3º	218.598	11.227	3.26081	< 0.0001	Yes
													300 1º vs 100 3º	156.07	8.01562	3.26081	< 0.0001	Yes
													300 1º vs 200 2º	127.703	6.55873	3.26081	< 0.0001	Yes
													300 1º vs 0 1º	90.7533	4.66101	3.26081	0.000912732	Yes
													300 1º vs 200 1º	56.82	2.91823	3.26081	0.111975	No
													300 1º vs 100 2º	40.0867	2.05882	3.26081	0.513035	No
													100 2º vs 0 3º	178.512	9.61569	3.26081	< 0.0001	Yes
													100 2º vs 100 3º	115.983	6.24755	3.26081	< 0.0001	Yes
													100 2º vs 200 2º	87.6167	4.71955	3.26081	0.000760586	Yes
													100 2º vs 0 1º	50.6667	2.72921	3.26081	0.167363	No
													100 2º vs 200 1º	16.7333	0.901356	3.26081	0.991762	No
													200 1º vs 0 3º	161.778	8.71434	3.26081	< 0.0001	Yes
													200 1º vs 100 3º	99.25	5.34619	3.26081	0.000109105	Yes
													200 1º vs 200 2º	70.8833	3.8182	3.26081	0.0113287	Yes
													200 1º vs 0 1º	33.9333	1.82785	3.26081	0.664112	No
													0 1º vs 0 3º	127.845	6.88649	3.26081	< 0.0001	Yes
													0 1º vs 100 3º	65.3167	3.51834	3.26081	0.0257743	Yes
													0 1º vs 200 2º	36.95	1.99035	3.26081	0.557898	No
													200 2º vs 0 3º	90.895	4.89614	3.26081	0.000437849	Yes
													200 2º vs 100 3º	28.3667	1.528	3.26081	0.836273	No
													100 3º vs 0 3º	62.5283	3.36815	3.26081	0.0381373	Yes
													Tukey's d critical value:			4.61148
													Category	LS means	Standard error	Lower bound (95%)	Upper bound (95%)	Groups
													100 1º	358.732	13.1272	332.275	385.188	G
													0 2º	277.283	13.1272	250.827	303.739		F
													300 1º	273.02	14.3801	244.039	302.001		F	E
													100 2º	232.933	13.1272	206.477	259.389		F	E	D
													200 1º	216.2	13.1272	189.744	242.656			E	D
													0 1º	182.267	13.1272	155.811	208.723				D	C
													200 2º	145.317	13.1272	118.861	171.773					C	B
													100 3º	116.95	13.1272	90.4939	143.406						B
													0 3º	54.4217	13.1272	27.9656	80.8777							A

## Sheet: CCA
	IC50 values (µg/mL)										ID / Tukey (HSD) / Analysis of the differences between the categories with a confidence interval of 95%:
	Samples	Replicates				Average	SD	SEM
	0 3º	613.2	542.9	575.4	508.7	560.05	44.6896	22.3448			Contrast	Difference	Standardized difference	Critical value	Pr > Diff	Significant
	C+ (EDTA)	162.2	159.1	190		170.433	17.016	8.50799			0 1º vs C+	389.617	14.0722	2.57079	< 0.0001	Yes
											Tukey's d critical value:			3.63565
											Category	LS means	Standard error	Lower bound (95%)	Upper bound (95%)	Groups
											0 1º	560.05	18.1254	513.453	606.647	B
											C+	170.433	20.9294	116.628	224.238		A

## Sheet: Anti-inflammatory
	IC50 values (µg/mL)											ID / Tukey (HSD) / Analysis of the differences between the categories with a confidence interval of 95%:
	Samples	Replicates					Average	SD	SEM
	0 1º	48.65	49.31	59.55	56.71	51.51	53.146	4.77804	2.13681			Contrast	Difference	Standardized difference	Critical value	Pr > Diff	Significant
	100 1º	45.08	66.17	56.38	45.84	50.45	52.784	8.73405	3.56566			0 3º vs C+ (L-NAME)	60.1067	10.2186	3.23639	< 0.0001	Yes
	200 1º	46.92	54.57	56.15	58.65	52.21	53.7	4.45675	1.99312			0 3º vs 200 2º	44.96	6.83658	3.23639	< 0.0001	Yes
	300 1º	71.27	43.94	38.86			51.3567	17.4315	8.71575			0 3º vs 300 1º	36.35	5.52735	3.23639	0.000269193	Yes
	200 2º	40.93	32.67	54.64			42.7467	11.0971	5.54855			0 3º vs 100 1º	34.9227	5.93711	3.23639	0.000109952	Yes
	0 3º	84.53	91.09	87.5			87.7067	3.28488	1.64244			0 3º vs 0 1º	34.5607	5.87557	3.23639	0.000125259	Yes
	C+ (L-NAME)	25.01	28.36	26.01	23.83	34.79	27.6	4.35094	2.17547			0 3º vs 200 1º	34.0067	5.78138	3.23639	0.000153408	Yes
												200 1º vs C+ (L-NAME)	26.1	5.12363	3.23639	0.000677859	Yes
												200 1º vs 200 2º	10.9533	1.86215	3.23639	0.523656	No
												200 1º vs 300 1º	2.34333	0.398384	3.23639	0.999613	No
												200 1º vs 100 1º	0.916	0.179818	3.23639	0.999996	No
												200 1º vs 0 1º	0.554	0.108754	3.23639	1	No
												0 1º vs C+ (L-NAME)	25.546	5.01487	3.23639	0.000872468	Yes
												0 1º vs 200 2º	10.3993	1.76796	3.23639	0.581268	No
												0 1º vs 300 1º	1.78933	0.3042	3.23639	0.999919	No
												0 1º vs 100 1º	0.362	0.0710633	3.23639	1	No
												100 1º vs C+ (L-NAME)	25.184	4.94381	3.23639	0.00102939	Yes
												100 1º vs 200 2º	10.0373	1.70642	3.23639	0.61911	No
												100 1º vs 300 1º	1.42733	0.242657	3.23639	0.999979	No
												300 1º vs C+ (L-NAME)	23.7567	4.03881	3.23639	0.00845347	Yes
												300 1º vs 200 2º	8.61	1.30923	3.23639	0.840511	No
												200 2º vs C+ (L-NAME)	15.1467	2.57504	3.23639	0.181689	No
												Tukey's d critical value:			4.57695
												Category	LS means	Standard error	Lower bound (95%)	Upper bound (95%)	Groups
												0 3º	87.7067	4.65021	78.0627	97.3506	C
												200 1º	53.7	3.60204	46.2298	61.1702		B
												0 1º	53.146	3.60204	45.6758	60.6162		B
												100 1º	52.784	3.60204	45.3138	60.2542		B
												300 1º	51.3567	4.65021	41.7127	61.0006		B
												200 2º	42.7467	4.65021	33.1027	52.3906		B	A
												C+ (L-NAME)	27.6	3.60204	20.1298	35.0702			A

## Sheet: Poly_Neg_3 repeats
Class	1_1	1_2	1_3	2_1	2_2	2_3	3_1	3_2	3_3	4_1	4_2	4_3	5_1	5_2	5_3	6_1	6_2	6_3	7_1	7_2	7_3	8_1	8_2	8_3	9_1	9_2	9_3
Samples	Control	Control	Control	100	100	100	200	200	200	300	300	300	Control	Control	Control	100	100	100	200	200	200	Control	Control	Control	100	100	100
1.50min : 125.500m/z	0,00	125,00	254,54	0,00	328,00	680,00	0,00	396,00	824,00	0,00	326,50	181,50	26849,65	27264,65	28109,65	0,00	452,10	578,00	27803,40	28218,40	28241,92	29286,55	29737,55	30266,05	15467,90	15919,40	16106,98
1.50min : 131.500m/z	0,00	125,00	254,54	0,00	328,00	680,00	0,00	396,00	824,00	32955,69	33282,19	33137,19	16730,93	17145,93	17990,93	0,00	452,10	578,00	0,00	415,00	438,52	0,00	451,00	979,50	18875,49	19326,99	19514,57
1.50min : 134.500m/z	0,00	125,00	254,54	0,00	328,00	680,00	0,00	396,00	824,00	0,00	326,50	181,50	0,00	415,00	1260,00	0,00	452,10	578,00	0,00	415,00	438,52	0,00	451,00	979,50	292583,56	293035,06	293222,64
1.50min : 145.500m/z	0,00	125,00	254,54	0,00	328,00	680,00	0,00	396,00	824,00	0,00	326,50	181,50	57440,57	57855,57	58700,57	0,00	452,10	578,00	0,00	415,00	438,52	73759,16	74210,16	74738,66	56336,00	56787,50	56975,08
1.50min : 153.500m/z	0,00	125,00	254,54	0,00	328,00	680,00	0,00	396,00	824,00	20048,76	20375,26	20230,26	65767,30	66182,30	67027,30	46076,00	46528,10	46654,00	84172,81	84587,81	84611,33	56841,54	57292,54	57821,04	24768,00	25219,50	25407,08
1.50min : 156.500m/z	0,00	125,00	254,54	0,00	328,00	680,00	0,00	396,00	824,00	0,00	326,50	181,50	0,00	415,00	1260,00	0,00	452,10	578,00	12797,08	13212,08	13235,60	0,00	451,00	979,50	0,00	451,50	639,08
1.50min : 164.500m/z	21780,91	21905,91	22035,45	0,00	328,00	680,00	0,00	396,00	824,00	0,00	326,50	181,50	0,00	415,00	1260,00	0,00	452,10	578,00	0,00	415,00	438,52	0,00	451,00	979,50	0,00	451,50	639,08
1.50min : 167.500m/z	0,00	125,00	254,54	0,00	328,00	680,00	0,00	396,00	824,00	0,00	326,50	181,50	0,00	415,00	1260,00	0,00	452,10	578,00	0,00	415,00	438,52	0,00	451,00	979,50	3293,13	3744,63	3932,21
1.50min : 169.500m/z	89376,92	89501,92	89631,46	0,00	328,00	680,00	0,00	396,00	824,00	80619,23	80945,73	80800,73	1410956,00	1411371,00	1412216,00	1643873,38	1644325,48	1644451,38	1511991,25	1512406,25	1512429,77	1623460,50	1623911,50	1624440,00	797953,00	798404,50	798592,08
1.50min : 170.500m/z	0,00	125,00	254,54	0,00	328,00	680,00	152934,03	153330,03	153758,03	0,00	326,50	181,50	443579,69	443994,69	444839,69	0,00	452,10	578,00	0,00	415,00	438,52	0,00	451,00	979,50	266157,41	266608,91	266796,49
1.50min : 171.500m/z	0,00	125,00	254,54	0,00	328,00	680,00	17629,99	18025,99	18453,99	0,00	326,50	181,50	46191,96	46606,96	47451,96	0,00	452,10	578,00	0,00	415,00	438,52	0,00	451,00	979,50	29298,00	29749,50	29937,08
1.50min : 173.500m/z	0,00	125,00	254,54	0,00	328,00	680,00	0,00	396,00	824,00	24433,57	24760,07	24615,07	24360,48	24775,48	25620,48	0,00	452,10	578,00	0,00	415,00	438,52	25972,41	26423,41	26951,91	28044,45	28495,95	28683,53
1.50min : 175.500m/z	0,00	125,00	254,54	0,00	328,00	680,00	0,00	396,00	824,00	0,00	326,50	181,50	15369,46	15784,46	16629,46	0,00	452,10	578,00	0,00	415,00	438,52	15356,80	15807,80	16336,30	11487,33	11938,83	12126,41
1.50min : 176.500m/z	0,00	125,00	254,54	30446,91	30774,91	31126,91	0,00	396,00	824,00	0,00	326,50	181,50	0,00	415,00	1260,00	0,00	452,10	578,00	0,00	415,00	438,52	0,00	451,00	979,50	0,00	451,50	639,08
1.50min : 182.500m/z	64703,91	64828,91	64958,45	11013,42	11341,42	11693,42	29094,58	29490,58	29918,58	70420,41	70746,91	70601,91	83399,03	83814,03	84659,03	64353,73	64805,83	64931,73	98339,09	98754,09	98777,61	88130,41	88581,41	89109,91	46072,00	46523,50	46711,08
1.50min : 187.500m/z	0,00	125,00	254,54	0,00	328,00	680,00	0,00	396,00	824,00	18964,63	19291,13	19146,13	29461,49	29876,49	30721,49	0,00	452,10	578,00	0,00	415,00	438,52	26709,91	27160,91	27689,41	26628,00	27079,50	27267,08
1.50min : 188.500m/z	0,00	125,00	254,54	0,00	328,00	680,00	0,00	396,00	824,00	0,00	326,50	181,50	0,00	415,00	1260,00	0,00	452,10	578,00	4780,71	5195,71	5219,23	0,00	451,00	979,50	0,00	451,50	639,08
1.50min : 189.500m/z	0,00	125,00	254,54	0,00	328,00	680,00	0,00	396,00	824,00	0,00	326,50	181,50	0,00	415,00	1260,00	0,00	452,10	578,00	0,00	415,00	438,52	8162,40	8613,40	9141,90	0,00	451,50	639,08
1.50min : 192.500m/z	0,00	125,00	254,54	0,00	328,00	680,00	0,00	396,00	824,00	3788,00	4114,50	3969,50	0,00	415,00	1260,00	0,00	452,10	578,00	0,00	415,00	438,52	0,00	451,00	979,50	0,00	451,50	639,08
1.50min : 197.500m/z	0,00	125,00	254,54	0,00	328,00	680,00	0,00	396,00	824,00	0,00	326,50	181,50	0,00	415,00	1260,00	0,00	452,10	578,00	14779,53	15194,53	15218,05	0,00	451,00	979,50	0,00	451,50	639,08
1.50min : 201.500m/z	0,00	125,00	254,54	0,00	328,00	680,00	0,00	396,00	824,00	0,00	326,50	181,50	7596,43	8011,43	8856,43	3609,61	4061,71	4187,61	0,00	415,00	438,52	0,00	451,00	979,50	0,00	451,50	639,08
1.50min : 205.500m/z	0,00	125,00	254,54	0,00	328,00	680,00	0,00	396,00	824,00	30327,13	30653,63	30508,63	21805,01	22220,01	23065,01	0,00	452,10	578,00	0,00	415,00	438,52	0,00	451,00	979,50	10193,84	10645,34	10832,92
1.50min : 213.500m/z	0,00	125,00	254,54	0,00	328,00	680,00	0,00	396,00	824,00	0,00	326,50	181,50	16711,97	17126,97	17971,97	7764,91	8217,01	8342,91	0,00	415,00	438,52	19327,34	19778,34	20306,84	0,00	451,50	639,08
1.50min : 218.500m/z	31759,72	31884,72	32014,26	7047,64	7375,64	7727,64	12785,45	13181,45	13609,45	0,00	326,50	181,50	14036,00	14451,00	15296,00	9581,98	10034,08	10159,98	9578,68	9993,68	10017,20	0,00	451,00	979,50	0,00	451,50	639,08
1.50min : 222.500m/z	0,00	125,00	254,54	0,00	328,00	680,00	0,00	396,00	824,00	0,00	326,50	181,50	0,00	415,00	1260,00	0,00	452,10	578,00	8257,75	8672,75	8696,27	0,00	451,00	979,50	0,00	451,50	639,08
1.50min : 248.500m/z	0,00	125,00	254,54	0,00	328,00	680,00	0,00	396,00	824,00	0,00	326,50	181,50	0,00	415,00	1260,00	75767,20	76219,30	76345,20	0,00	415,00	438,52	0,00	451,00	979,50	16990,12	17441,62	17629,20
1.50min : 259.500m/z	0,00	125,00	254,54	0,00	328,00	680,00	0,00	396,00	824,00	0,00	326,50	181,50	0,00	415,00	1260,00	0,00	452,10	578,00	0,00	415,00	438,52	0,00	451,00	979,50	3961,99	4413,49	4601,07
1.50min : 262.500m/z	136801,48	136926,48	137056,02	21619,88	21947,88	22299,88	53446,22	53842,22	54270,22	155503,11	155829,61	155684,61	235094,53	235509,53	236354,53	141085,42	141537,52	141663,42	256506,67	256921,67	256945,19	228213,63	228664,63	229193,13	58462,00	58913,50	59101,08
1.50min : 264.500m/z	0,00	125,00	254,54	0,00	328,00	680,00	0,00	396,00	824,00	0,00	326,50	181,50	13768,00	14183,00	15028,00	0,00	452,10	578,00	0,00	415,00	438,52	0,00	451,00	979,50	0,00	451,50	639,08
1.50min : 268.500m/z	0,00	125,00	254,54	0,00	328,00	680,00	0,00	396,00	824,00	0,00	326,50	181,50	0,00	415,00	1260,00	0,00	452,10	578,00	3906,46	4321,46	4344,98	0,00	451,00	979,50	0,00	451,50	639,08
1.50min : 279.500m/z	0,00	125,00	254,54	0,00	328,00	680,00	0,00	396,00	824,00	0,00	326,50	181,50	12737,68	13152,68	13997,68	11271,18	11723,28	11849,18	12509,98	12924,98	12948,50	14131,25	14582,25	15110,75	0,00	451,50	639,08
1.50min : 283.500m/z	0,00	125,00	254,54	0,00	328,00	680,00	0,00	396,00	824,00	0,00	326,50	181,50	0,00	415,00	1260,00	35138,88	35590,98	35716,88	38050,79	38465,79	38489,31	34121,77	34572,77	35101,27	24335,94	24787,44	24975,02
1.50min : 291.500m/z	4021,78	4146,78	4276,32	0,00	328,00	680,00	0,00	396,00	824,00	0,00	326,50	181,50	0,00	415,00	1260,00	0,00	452,10	578,00	0,00	415,00	438,52	0,00	451,00	979,50	0,00	451,50	639,08
1.50min : 292.500m/z	0,00	125,00	254,54	0,00	328,00	680,00	0,00	396,00	824,00	4693,56	5020,06	4875,06	0,00	415,00	1260,00	0,00	452,10	578,00	0,00	415,00	438,52	0,00	451,00	979,50	0,00	451,50	639,08
1.50min : 299.500m/z	54641,80	54766,80	54896,34	0,00	328,00	680,00	14020,86	14416,86	14844,86	15365,20	15691,70	15546,70	27212,00	27627,00	28472,00	0,00	452,10	578,00	0,00	415,00	438,52	15641,78	16092,78	16621,28	0,00	451,50	639,08
1.50min : 301.500m/z	0,00	125,00	254,54	0,00	328,00	680,00	0,00	396,00	824,00	0,00	326,50	181,50	0,00	415,00	1260,00	0,00	452,10	578,00	0,00	415,00	438,52	0,00	451,00	979,50	11957,16	12408,66	12596,24
1.50min : 305.500m/z	0,00	125,00	254,54	0,00	328,00	680,00	0,00	396,00	824,00	0,00	326,50	181,50	63662,01	64077,01	64922,01	19458,09	19910,19	20036,09	0,00	415,00	438,52	54077,43	54528,43	55056,93	22044,67	22496,17	22683,75
1.50min : 311.500m/z	0,00	125,00	254,54	0,00	328,00	680,00	0,00	396,00	824,00	0,00	326,50	181,50	0,00	415,00	1260,00	0,00	452,10	578,00	18200,65	18615,65	18639,17	0,00	451,00	979,50	0,00	451,50	639,08
1.50min : 313.500m/z	7253,42	7378,42	7507,96	0,00	328,00	680,00	0,00	396,00	824,00	0,00	326,50	181,50	0,00	415,00	1260,00	0,00	452,10	578,00	0,00	415,00	438,52	0,00	451,00	979,50	0,00	451,50	639,08
1.50min : 320.500m/z	0,00	125,00	254,54	0,00	328,00	680,00	0,00	396,00	824,00	0,00	326,50	181,50	0,00	415,00	1260,00	0,00	452,10	578,00	2914,86	3329,86	3353,38	0,00	451,00	979,50	0,00	451,50	639,08
1.50min : 323.500m/z	14134,55	14259,55	14389,09	0,00	328,00	680,00	0,00	396,00	824,00	10018,65	10345,15	10200,15	19872,00	20287,00	21132,00	17967,92	18420,02	18545,92	13572,71	13987,71	14011,23	17124,84	17575,84	18104,34	8254,63	8706,13	8893,71
1.50min : 324.500m/z	0,00	125,00	254,54	0,00	328,00	680,00	0,00	396,00	824,00	0,00	326,50	181,50	8027,99	8442,99	9287,99	0,00	452,10	578,00	0,00	415,00	438,52	0,00	451,00	979,50	0,00	451,50	639,08
1.50min : 325.500m/z	0,00	125,00	254,54	0,00	328,00	680,00	0,00	396,00	824,00	0,00	326,50	181,50	66314,00	66729,00	67574,00	0,00	452,10	578,00	43696,71	44111,71	44135,23	77201,42	77652,42	78180,92	0,00	451,50	639,08
1.50min : 327.500m/z	0,00	125,00	254,54	0,00	328,00	680,00	0,00	396,00	824,00	14873,34	15199,84	15054,84	0,00	415,00	1260,00	0,00	452,10	578,00	0,00	415,00	438,52	0,00	451,00	979,50	0,00	451,50	639,08
1.50min : 329.500m/z	19057,34	19182,34	19311,88	0,00	328,00	680,00	0,00	396,00	824,00	32605,52	32932,02	32787,02	0,00	415,00	1260,00	0,00	452,10	578,00	29725,15	30140,15	30163,67	19805,35	20256,35	20784,85	28059,93	28511,43	28699,01
1.50min : 331.500m/z	0,00	125,00	254,54	7427,66	7755,66	8107,66	0,00	396,00	824,00	0,00	326,50	181,50	0,00	415,00	1260,00	0,00	452,10	578,00	0,00	415,00	438,52	0,00	451,00	979,50	0,00	451,50	639,08
1.50min : 339.500m/z	0,00	125,00	254,54	0,00	328,00	680,00	0,00	396,00	824,00	0,00	326,50	181,50	37678,00	38093,00	38938,00	0,00	452,10	578,00	44997,96	45412,96	45436,48	0,00	451,00	979,50	21614,00	22065,50	22253,08
1.50min : 342.500m/z	0,00	125,00	254,54	0,00	328,00	680,00	0,00	396,00	824,00	0,00	326,50	181,50	50556,79	50971,79	51816,79	0,00	452,10	578,00	0,00	415,00	438,52	45163,27	45614,27	46142,77	0,00	451,50	639,08
1.50min : 359.500m/z	0,00	125,00	254,54	0,00	328,00	680,00	0,00	396,00	824,00	15152,83	15479,33	15334,33	0,00	415,00	1260,00	0,00	452,10	578,00	0,00	415,00	438,52	0,00	451,00	979,50	0,00	451,50	639,08
1.50min : 361.500m/z	0,00	125,00	254,54	0,00	328,00	680,00	0,00	396,00	824,00	0,00	326,50	181,50	4925,63	5340,63	6185,63	0,00	452,10	578,00	9223,76	9638,76	9662,28	8451,97	8902,97	9431,47	6456,98	6908,48	7096,06
1.50min : 362.500m/z	0,00	125,00	254,54	0,00	328,00	680,00	0,00	396,00	824,00	0,00	326,50	181,50	0,00	415,00	1260,00	0,00	452,10	578,00	0,00	415,00	438,52	0,00	451,00	979,50	14543,68	14995,18	15182,76
1.50min : 363.500m/z	0,00	125,00	254,54	0,00	328,00	680,00	0,00	396,00	824,00	0,00	326,50	181,50	0,00	415,00	1260,00	0,00	452,10	578,00	0,00	415,00	438,52	2761,24	3212,24	3740,74	0,00	451,50	639,08
1.50min : 364.500m/z	28018,89	28143,89	28273,43	7395,08	7723,08	8075,08	18694,91	19090,91	19518,91	31647,59	31974,09	31829,09	28081,90	28496,90	29341,90	27083,86	27535,96	27661,86	31548,00	31963,00	31986,52	32069,51	32520,51	33049,01	22864,92	23316,42	23504,00
1.50min : 375.500m/z	0,00	125,00	254,54	0,00	328,00	680,00	0,00	396,00	824,00	0,00	326,50	181,50	0,00	415,00	1260,00	0,00	452,10	578,00	0,00	415,00	438,52	0,00	451,00	979,50	1737,37	2188,87	2376,45
1.50min : 380.500m/z	0,00	125,00	254,54	0,00	328,00	680,00	0,00	396,00	824,00	0,00	326,50	181,50	0,00	415,00	1260,00	0,00	452,10	578,00	0,00	415,00	438,52	0,00	451,00	979,50	1454,00	1905,50	2093,08
1.50min : 383.500m/z	0,00	125,00	254,54	0,00	328,00	680,00	0,00	396,00	824,00	0,00	326,50	181,50	0,00	415,00	1260,00	0,00	452,10	578,00	0,00	415,00	438,52	0,00	451,00	979,50	1169,99	1621,49	1809,07
1.50min : 391.500m/z	0,00	125,00	254,54	0,00	328,00	680,00	0,00	396,00	824,00	0,00	326,50	181,50	3094,00	3509,00	4354,00	0,00	452,10	578,00	0,00	415,00	438,52	3467,97	3918,97	4447,47	0,00	451,50	639,08
1.50min : 395.500m/z	0,00	125,00	254,54	0,00	328,00	680,00	0,00	396,00	824,00	0,00	326,50	181,50	0,00	415,00	1260,00	0,00	452,10	578,00	5735,94	6150,94	6174,46	0,00	451,00	979,50	0,00	451,50	639,08
1.50min : 397.500m/z	0,00	125,00	254,54	0,00	328,00	680,00	0,00	396,00	824,00	0,00	326,50	181,50	0,00	415,00	1260,00	0,00	452,10	578,00	3363,99	3778,99	3802,51	0,00	451,00	979,50	0,00	451,50	639,08
1.50min : 400.500m/z	0,00	125,00	254,54	0,00	328,00	680,00	0,00	396,00	824,00	0,00	326,50	181,50	0,00	415,00	1260,00	0,00	452,10	578,00	11880,00	12295,00	12318,52	0,00	451,00	979,50	0,00	451,50	639,08
1.50min : 402.500m/z	0,00	125,00	254,54	0,00	328,00	680,00	0,00	396,00	824,00	0,00	326,50	181,50	0,00	415,00	1260,00	5315,93	5768,03	5893,93	5198,00	5613,00	5636,52	0,00	451,00	979,50	0,00	451,50	639,08
1.50min : 425.500m/z	0,00	125,00	254,54	0,00	328,00	680,00	0,00	396,00	824,00	0,00	326,50	181,50	0,00	415,00	1260,00	0,00	452,10	578,00	27487,14	27902,14	27925,66	0,00	451,00	979,50	10224,00	10675,50	10863,08
1.50min : 430.500m/z	0,00	125,00	254,54	0,00	328,00	680,00	0,00	396,00	824,00	0,00	326,50	181,50	0,00	415,00	1260,00	0,00	452,10	578,00	5451,68	5866,68	5890,20	0,00	451,00	979,50	0,00	451,50	639,08
1.50min : 437.500m/z	1132,00	1257,00	1386,54	0,00	328,00	680,00	0,00	396,00	824,00	0,00	326,50	181,50	0,00	415,00	1260,00	0,00	452,10	578,00	0,00	415,00	438,52	0,00	451,00	979,50	0,00	451,50	639,08
1.50min : 451.500m/z	131462,41	131587,41	131716,95	15019,16	15347,16	15699,16	30454,21	30850,21	31278,21	25192,17	25518,67	25373,67	46134,63	46549,63	47394,63	48274,09	48726,19	48852,09	70042,46	70457,46	70480,98	31280,55	31731,55	32260,05	36170,20	36621,70	36809,28
1.50min : 464.500m/z	0,00	125,00	254,54	0,00	328,00	680,00	0,00	396,00	824,00	0,00	326,50	181,50	20509,02	20924,02	21769,02	0,00	452,10	578,00	0,00	415,00	438,52	15893,22	16344,22	16872,72	0,00	451,50	639,08
1.50min : 466.500m/z	0,00	125,00	254,54	6754,32	7082,32	7434,32	0,00	396,00	824,00	0,00	326,50	181,50	0,00	415,00	1260,00	0,00	452,10	578,00	0,00	415,00	438,52	0,00	451,00	979,50	0,00	451,50	639,08
1.50min : 467.500m/z	0,00	125,00	254,54	0,00	328,00	680,00	0,00	396,00	824,00	7637,67	7964,17	7819,17	0,00	415,00	1260,00	0,00	452,10	578,00	0,00	415,00	438,52	0,00	451,00	979,50	0,00	451,50	639,08
1.50min : 477.500m/z	0,00	125,00	254,54	0,00	328,00	680,00	0,00	396,00	824,00	8826,05	9152,55	9007,55	0,00	415,00	1260,00	0,00	452,10	578,00	0,00	415,00	438,52	8385,95	8836,95	9365,45	0,00	451,50	639,08
1.50min : 479.500m/z	0,00	125,00	254,54	0,00	328,00	680,00	0,00	396,00	824,00	0,00	326,50	181,50	0,00	415,00	1260,00	0,00	452,10	578,00	0,00	415,00	438,52	2307,66	2758,66	3287,16	0,00	451,50	639,08
1.50min : 484.500m/z	1062,00	1187,00	1316,54	0,00	328,00	680,00	0,00	396,00	824,00	0,00	326,50	181,50	0,00	415,00	1260,00	0,00	452,10	578,00	0,00	415,00	438,52	0,00	451,00	979,50	0,00	451,50	639,08
1.50min : 493.500m/z	0,00	125,00	254,54	0,00	328,00	680,00	0,00	396,00	824,00	0,00	326,50	181,50	2207,79	2622,79	3467,79	0,00	452,10	578,00	0,00	415,00	438,52	0,00	451,00	979,50	0,00	451,50	639,08
1.50min : 518.500m/z	0,00	125,00	254,54	0,00	328,00	680,00	0,00	396,00	824,00	0,00	326,50	181,50	0,00	415,00	1260,00	0,00	452,10	578,00	0,00	415,00	438,52	1930,84	2381,84	2910,34	0,00	451,50	639,08
1.50min : 519.500m/z	11492,86	11617,86	11747,40	0,00	328,00	680,00	0,00	396,00	824,00	0,00	326,50	181,50	0,00	415,00	1260,00	0,00	452,10	578,00	0,00	415,00	438,52	2304,40	2755,40	3283,90	0,00	451,50	639,08
1.50min : 530.500m/z	0,00	125,00	254,54	0,00	328,00	680,00	0,00	396,00	824,00	0,00	326,50	181,50	0,00	415,00	1260,00	0,00	452,10	578,00	0,00	415,00	438,52	0,00	451,00	979,50	4251,98	4703,48	4891,06
1.50min : 550.500m/z	0,00	125,00	254,54	0,00	328,00	680,00	0,00	396,00	824,00	0,00	326,50	181,50	4119,77	4534,77	5379,77	0,00	452,10	578,00	0,00	415,00	438,52	0,00	451,00	979,50	0,00	451,50	639,08
1.50min : 581.500m/z	0,00	125,00	254,54	0,00	328,00	680,00	0,00	396,00	824,00	0,00	326,50	181,50	0,00	415,00	1260,00	0,00	452,10	578,00	0,00	415,00	438,52	0,00	451,00	979,50	1093,96	1545,46	1733,04
1.50min : 599.500m/z	0,00	125,00	254,54	0,00	328,00	680,00	0,00	396,00	824,00	0,00	326,50	181,50	0,00	415,00	1260,00	0,00	452,10	578,00	0,00	415,00	438,52	3429,13	3880,13	4408,63	0,00	451,50	639,08
1.50min : 605.500m/z	0,00	125,00	254,54	0,00	328,00	680,00	0,00	396,00	824,00	0,00	326,50	181,50	0,00	415,00	1260,00	0,00	452,10	578,00	0,00	415,00	438,52	0,00	451,00	979,50	3991,98	4443,48	4631,06
1.50min : 626.500m/z	3248,14	3373,14	3502,68	0,00	328,00	680,00	0,00	396,00	824,00	0,00	326,50	181,50	7348,00	7763,00	8608,00	0,00	452,10	578,00	24128,00	24543,00	24566,52	0,00	451,00	979,50	0,00	451,50	639,08
1.50min : 641.500m/z	0,00	125,00	254,54	0,00	328,00	680,00	0,00	396,00	824,00	0,00	326,50	181,50	1252,08	1667,08	2512,08	0,00	452,10	578,00	0,00	415,00	438,52	0,00	451,00	979,50	0,00	451,50	639,08
1.50min : 657.500m/z	0,00	125,00	254,54	0,00	328,00	680,00	0,00	396,00	824,00	0,00	326,50	181,50	3394,44	3809,44	4654,44	0,00	452,10	578,00	0,00	415,00	438,52	0,00	451,00	979,50	0,00	451,50	639,08
1.50min : 671.500m/z	0,00	125,00	254,54	0,00	328,00	680,00	0,00	396,00	824,00	0,00	326,50	181,50	4457,99	4872,99	5717,99	0,00	452,10	578,00	0,00	415,00	438,52	0,00	451,00	979,50	0,00	451,50	639,08
1.50min : 700.500m/z	0,00	125,00	254,54	0,00	328,00	680,00	0,00	396,00	824,00	0,00	326,50	181,50	0,00	415,00	1260,00	0,00	452,10	578,00	0,00	415,00	438,52	0,00	451,00	979,50	3384,00	3835,50	4023,08
1.50min : 709.500m/z	0,00	125,00	254,54	0,00	328,00	680,00	0,00	396,00	824,00	0,00	326,50	181,50	0,00	415,00	1260,00	0,00	452,10	578,00	4587,26	5002,26	5025,78	0,00	451,00	979,50	0,00	451,50	639,08
1.50min : 764.500m/z	0,00	125,00	254,54	0,00	328,00	680,00	0,00	396,00	824,00	0,00	326,50	181,50	1307,43	1722,43	2567,43	0,00	452,10	578,00	0,00	415,00	438,52	0,00	451,00	979,50	0,00	451,50	639,08
1.50min : 770.500m/z	0,00	125,00	254,54	0,00	328,00	680,00	0,00	396,00	824,00	0,00	326,50	181,50	14937,96	15352,96	16197,96	0,00	452,10	578,00	0,00	415,00	438,52	0,00	451,00	979,50	0,00	451,50	639,08
2.50min : 163.500m/z	0,00	125,00	254,54	0,00	328,00	680,00	0,00	396,00	824,00	0,00	326,50	181,50	0,00	415,00	1260,00	0,00	452,10	578,00	0,00	415,00	438,52	15008,00	15459,00	15987,50	0,00	451,50	639,08
2.50min : 175.500m/z	0,00	125,00	254,54	0,00	328,00	680,00	0,00	396,00	824,00	0,00	326,50	181,50	0,00	415,00	1260,00	0,00	452,10	578,00	24086,45	24501,45	24524,97	0,00	451,00	979,50	0,00	451,50	639,08
2.50min : 183.500m/z	0,00	125,00	254,54	0,00	328,00	680,00	0,00	396,00	824,00	0,00	326,50	181,50	0,00	415,00	1260,00	0,00	452,10	578,00	0,00	415,00	438,52	84950,61	85401,61	85930,11	0,00	451,50	639,08
2.50min : 203.500m/z	0,00	125,00	254,54	0,00	328,00	680,00	0,00	396,00	824,00	0,00	326,50	181,50	0,00	415,00	1260,00	43316,39	43768,49	43894,39	102868,38	103283,38	103306,90	0,00	451,00	979,50	0,00	451,50	639,08
2.50min : 229.500m/z	21445,91	21570,91	21700,45	16385,06	16713,06	17065,06	30045,60	30441,60	30869,60	0,00	326,50	181,50	0,00	415,00	1260,00	23641,16	24093,26	24219,16	23642,26	24057,26	24080,78	0,00	451,00	979,50	0,00	451,50	639,08
2.50min : 241.500m/z	0,00	125,00	254,54	0,00	328,00	680,00	0,00	396,00	824,00	0,00	326,50	181,50	0,00	415,00	1260,00	0,00	452,10	578,00	5040,26	5455,26	5478,78	0,00	451,00	979,50	0,00	451,50	639,08
2.50min : 261.500m/z	0,00	125,00	254,54	0,00	328,00	680,00	0,00	396,00	824,00	0,00	326,50	181,50	0,00	415,00	1260,00	0,00	452,10	578,00	46544,01	46959,01	46982,53	0,00	451,00	979,50	0,00	451,50	639,08
2.50min : 262.500m/z	0,00	125,00	254,54	0,00	328,00	680,00	0,00	396,00	824,00	0,00	326,50	181,50	1993486,25	1993901,25	1994746,25	0,00	452,10	578,00	2063494,25	2063909,25	2063932,77	2017764,88	2018215,88	2018744,38	0,00	451,50	639,08
2.50min : 264.500m/z	0,00	125,00	254,54	0,00	328,00	680,00	0,00	396,00	824,00	0,00	326,50	181,50	101542,00	101957,00	102802,00	0,00	452,10	578,00	111173,18	111588,18	111611,70	103732,15	104183,15	104711,65	0,00	451,50	639,08
2.50min : 284.500m/z	0,00	125,00	254,54	0,00	328,00	680,00	0,00	396,00	824,00	0,00	326,50	181,50	0,00	415,00	1260,00	0,00	452,10	578,00	0,00	415,00	438,52	8450,10	8901,10	9429,60	0,00	451,50	639,08
2.50min : 285.500m/z	0,00	125,00	254,54	0,00	328,00	680,00	0,00	396,00	824,00	46071,41	46397,91	46252,91	22148,98	22563,98	23408,98	10935,22	11387,32	11513,22	0,00	415,00	438,52	44222,09	44673,09	45201,59	0,00	451,50	639,08
2.50min : 293.500m/z	45112,03	45237,03	45366,57	0,00	328,00	680,00	10429,86	10825,86	11253,86	105948,41	106274,91	106129,91	202832,00	203247,00	204092,00	151075,66	151527,76	151653,66	182597,80	183012,80	183036,32	223003,39	223454,39	223982,89	133965,78	134417,28	134604,86
2.50min : 307.500m/z	0,00	125,00	254,54	6349,96	6677,96	7029,96	14742,35	15138,35	15566,35	0,00	326,50	181,50	0,00	415,00	1260,00	0,00	452,10	578,00	0,00	415,00	438,52	0,00	451,00	979,50	0,00	451,50	639,08
2.50min : 325.500m/z	28566,66	28691,66	28821,20	0,00	328,00	680,00	0,00	396,00	824,00	0,00	326,50	181,50	53994,10	54409,10	55254,10	20781,38	21233,48	21359,38	0,00	415,00	438,52	0,00	451,00	979,50	0,00	451,50	639,08
2.50min : 329.500m/z	0,00	125,00	254,54	0,00	328,00	680,00	0,00	396,00	824,00	12702,67	13029,17	12884,17	57711,55	58126,55	58971,55	0,00	452,10	578,00	0,00	415,00	438,52	56464,02	56915,02	57443,52	0,00	451,50	639,08
2.50min : 335.500m/z	0,00	125,00	254,54	0,00	328,00	680,00	0,00	396,00	824,00	32231,40	32557,90	32412,90	0,00	415,00	1260,00	0,00	452,10	578,00	0,00	415,00	438,52	0,00	451,00	979,50	0,00	451,50	639,08
2.50min : 341.500m/z	9833,79	9958,79	10088,33	0,00	328,00	680,00	0,00	396,00	824,00	0,00	326,50	181,50	25979,75	26394,75	27239,75	8920,67	9372,77	9498,67	13011,96	13426,96	13450,48	21101,86	21552,86	22081,36	0,00	451,50	639,08
2.50min : 359.500m/z	0,00	125,00	254,54	0,00	328,00	680,00	0,00	396,00	824,00	0,00	326,50	181,50	0,00	415,00	1260,00	0,00	452,10	578,00	0,00	415,00	438,52	0,00	451,00	979,50	8730,33	9181,83	9369,41
2.50min : 371.500m/z	39942,07	40067,07	40196,61	0,00	328,00	680,00	0,00	396,00	824,00	23828,12	24154,62	24009,62	75350,00	75765,00	76610,00	29133,93	29586,03	29711,93	27660,36	28075,36	28098,88	65921,23	66372,23	66900,73	16387,91	16839,41	17026,99
2.50min : 407.500m/z	0,00	125,00	254,54	0,00	328,00	680,00	0,00	396,00	824,00	0,00	326,50	181,50	0,00	415,00	1260,00	0,00	452,10	578,00	14355,96	14770,96	14794,48	7611,20	8062,20	8590,70	0,00	451,50	639,08
2.50min : 425.500m/z	71761,12	71886,12	72015,66	11971,84	12299,84	12651,84	23201,45	23597,45	24025,45	60870,25	61196,75	61051,75	124660,07	125075,07	125920,07	61644,23	62096,33	62222,23	100045,49	100460,49	100484,01	104516,48	104967,48	105495,98	32227,99	32679,49	32867,07
2.50min : 447.500m/z	0,00	125,00	254,54	0,00	328,00	680,00	0,00	396,00	824,00	0,00	326,50	181,50	9822,88	10237,88	11082,88	0,00	452,10	578,00	0,00	415,00	438,52	8602,80	9053,80	9582,30	0,00	451,50	639,08
2.50min : 465.500m/z	11349,63	11474,63	11604,17	0,00	328,00	680,00	0,00	396,00	824,00	0,00	326,50	181,50	0,00	415,00	1260,00	0,00	452,10	578,00	0,00	415,00	438,52	0,00	451,00	979,50	0,00	451,50	639,08
2.50min : 529.500m/z	6035,99	6160,99	6290,53	0,00	328,00	680,00	0,00	396,00	824,00	0,00	326,50	181,50	0,00	415,00	1260,00	0,00	452,10	578,00	0,00	415,00	438,52	0,00	451,00	979,50	0,00	451,50	639,08
2.50min : 579.500m/z	0,00	125,00	254,54	0,00	328,00	680,00	0,00	396,00	824,00	0,00	326,50	181,50	0,00	415,00	1260,00	0,00	452,10	578,00	3929,43	4344,43	4367,95	0,00	451,00	979,50	0,00	451,50	639,08
2.50min : 587.500m/z	0,00	125,00	254,54	0,00	328,00	680,00	0,00	396,00	824,00	0,00	326,50	181,50	0,00	415,00	1260,00	0,00	452,10	578,00	32791,91	33206,91	33230,43	0,00	451,00	979,50	0,00	451,50	639,08
3.50min : 137.500m/z	0,00	125,00	254,54	0,00	328,00	680,00	0,00	396,00	824,00	0,00	326,50	181,50	0,00	415,00	1260,00	0,00	452,10	578,00	0,00	415,00	438,52	0,00	451,00	979,50	14234,00	14685,50	14873,08
3.50min : 159.500m/z	0,00	125,00	254,54	0,00	328,00	680,00	0,00	396,00	824,00	22007,86	22334,36	22189,36	25675,44	26090,44	26935,44	0,00	452,10	578,00	0,00	415,00	438,52	26588,50	27039,50	27568,00	0,00	451,50	639,08
3.50min : 163.500m/z	14645,67	14770,67	14900,21	0,00	328,00	680,00	0,00	396,00	824,00	0,00	326,50	181,50	0,00	415,00	1260,00	0,00	452,10	578,00	11201,04	11616,04	11639,56	12686,00	13137,00	13665,50	0,00	451,50	639,08
3.50min : 169.500m/z	0,00	125,00	254,54	0,00	328,00	680,00	0,00	396,00	824,00	0,00	326,50	181,50	0,00	415,00	1260,00	0,00	452,10	578,00	0,00	415,00	438,52	625,27	1076,27	1604,77	0,00	451,50	639,08
3.50min : 183.500m/z	42152,45	42277,45	42406,99	0,00	328,00	680,00	0,00	396,00	824,00	0,00	326,50	181,50	78678,97	79093,97	79938,97	72490,05	72942,15	73068,05	0,00	415,00	438,52	0,00	451,00	979,50	34443,53	34895,03	35082,61
3.50min : 201.500m/z	0,00	125,00	254,54	0,00	328,00	680,00	0,00	396,00	824,00	0,00	326,50	181,50	0,00	415,00	1260,00	0,00	452,10	578,00	0,00	415,00	438,52	0,00	451,00	979,50	15721,33	16172,83	16360,41
3.50min : 262.500m/z	848889,00	849014,00	849143,54	65664,73	65992,73	66344,73	250917,84	251313,84	251741,84	715257,06	715583,56	715438,56	0,00	415,00	1260,00	1455755,25	1456207,35	1456333,25	0,00	415,00	438,52	0,00	451,00	979,50	446178,00	446629,50	446817,08
3.50min : 264.500m/z	45581,71	45706,71	45836,25	0,00	328,00	680,00	15649,78	16045,78	16473,78	40369,82	40696,32	40551,32	0,00	415,00	1260,00	80721,23	81173,33	81299,23	0,00	415,00	438,52	0,00	451,00	979,50	26108,00	26559,50	26747,08
3.50min : 284.500m/z	9596,00	9721,00	9850,54	0,00	328,00	680,00	7696,79	8092,79	8520,79	9120,09	9446,59	9301,59	7726,80	8141,80	8986,80	0,00	452,10	578,00	9701,61	10116,61	10140,13	0,00	451,00	979,50	8932,00	9383,50	9571,08
3.50min : 297.500m/z	0,00	125,00	254,54	0,00	328,00	680,00	0,00	396,00	824,00	0,00	326,50	181,50	7977,23	8392,23	9237,23	7245,54	7697,64	7823,54	0,00	415,00	438,52	0,00	451,00	979,50	0,00	451,50	639,08
3.50min : 325.500m/z	98538,00	98663,00	98792,54	11269,45	11597,45	11949,45	21936,69	22332,69	22760,69	51052,06	51378,56	51233,56	116494,39	116909,39	117754,39	54070,09	54522,19	54648,09	79098,38	79513,38	79536,90	93219,07	93670,07	94198,57	34268,33	34719,83	34907,41
3.50min : 341.500m/z	0,00	125,00	254,54	0,00	328,00	680,00	0,00	396,00	824,00	19013,67	19340,17	19195,17	0,00	415,00	1260,00	21256,35	21708,45	21834,35	0,00	415,00	438,52	0,00	451,00	979,50	0,00	451,50	639,08
3.50min : 357.500m/z	0,00	125,00	254,54	0,00	328,00	680,00	0,00	396,00	824,00	0,00	326,50	181,50	0,00	415,00	1260,00	0,00	452,10	578,00	0,00	415,00	438,52	0,00	451,00	979,50	7540,00	7991,50	8179,08
3.50min : 393.500m/z	6878,06	7003,06	7132,60	0,00	328,00	680,00	0,00	396,00	824,00	0,00	326,50	181,50	0,00	415,00	1260,00	4307,07	4759,17	4885,07	0,00	415,00	438,52	0,00	451,00	979,50	0,00	451,50	639,08
3.50min : 417.500m/z	9277,72	9402,72	9532,26	0,00	328,00	680,00	0,00	396,00	824,00	6142,30	6468,80	6323,80	0,00	415,00	1260,00	0,00	452,10	578,00	0,00	415,00	438,52	0,00	451,00	979,50	0,00	451,50	639,08
3.50min : 447.500m/z	0,00	125,00	254,54	0,00	328,00	680,00	0,00	396,00	824,00	0,00	326,50	181,50	0,00	415,00	1260,00	6359,50	6811,60	6937,50	0,00	415,00	438,52	0,00	451,00	979,50	0,00	451,50	639,08
3.50min : 451.500m/z	0,00	125,00	254,54	0,00	328,00	680,00	0,00	396,00	824,00	15912,17	16238,67	16093,67	0,00	415,00	1260,00	0,00	452,10	578,00	0,00	415,00	438,52	0,00	451,00	979,50	0,00	451,50	639,08
3.50min : 615.500m/z	0,00	125,00	254,54	0,00	328,00	680,00	0,00	396,00	824,00	14967,72	15294,22	15149,22	72921,87	73336,87	74181,87	0,00	452,10	578,00	5457,98	5872,98	5896,50	58894,19	59345,19	59873,69	0,00	451,50	639,08
3.50min : 631.500m/z	0,00	125,00	254,54	0,00	328,00	680,00	0,00	396,00	824,00	0,00	326,50	181,50	0,00	415,00	1260,00	0,00	452,10	578,00	0,00	415,00	438,52	8508,00	8959,00	9487,50	0,00	451,50	639,08
3.50min : 651.500m/z	18993,43	19118,43	19247,97	0,00	328,00	680,00	0,00	396,00	824,00	0,00	326,50	181,50	52135,74	52550,74	53395,74	0,00	452,10	578,00	0,00	415,00	438,52	0,00	451,00	979,50	0,00	451,50	639,08
3.50min : 667.500m/z	0,00	125,00	254,54	0,00	328,00	680,00	0,00	396,00	824,00	0,00	326,50	181,50	0,00	415,00	1260,00	0,00	452,10	578,00	5034,27	5449,27	5472,79	0,00	451,00	979,50	0,00	451,50	639,08
3.50min : 715.500m/z	0,00	125,00	254,54	0,00	328,00	680,00	0,00	396,00	824,00	10209,50	10536,00	10391,00	0,00	415,00	1260,00	0,00	452,10	578,00	0,00	415,00	438,52	0,00	451,00	979,50	0,00	451,50	639,08
4.50min : 159.500m/z	0,00	125,00	254,54	0,00	328,00	680,00	0,00	396,00	824,00	0,00	326,50	181,50	0,00	415,00	1260,00	0,00	452,10	578,00	19567,51	19982,51	20006,03	0,00	451,00	979,50	45400,00	45851,50	46039,08
4.50min : 177.500m/z	6925,29	7050,29	7179,83	0,00	328,00	680,00	0,00	396,00	824,00	0,00	326,50	181,50	19494,68	19909,68	20754,68	0,00	452,10	578,00	83715,98	84130,98	84154,50	28142,09	28593,09	29121,59	7646,00	8097,50	8285,08
4.50min : 258.500m/z	339956,36	340081,36	340210,90	17324,63	17652,63	18004,63	101710,74	102106,74	102534,74	116768,33	117094,83	116949,83	399470,00	399885,00	400730,00	230629,97	231082,07	231207,97	402713,66	403128,66	403152,18	313828,22	314279,22	314807,72	79236,09	79687,59	79875,17
4.50min : 260.500m/z	11745,81	11870,81	12000,35	0,00	328,00	680,00	0,00	396,00	824,00	0,00	326,50	181,50	23976,41	24391,41	25236,41	0,00	452,10	578,00	22822,00	23237,00	23260,52	18294,00	18745,00	19273,50	0,00	451,50	639,08
4.50min : 289.500m/z	11076,00	11201,00	11330,54	0,00	328,00	680,00	0,00	396,00	824,00	210145,03	210471,53	210326,53	320749,59	321164,59	322009,59	92255,73	92707,83	92833,73	48922,44	49337,44	49360,96	326095,72	326546,72	327075,22	34179,46	34630,96	34818,54
4.50min : 327.500m/z	0,00	125,00	254,54	0,00	328,00	680,00	0,00	396,00	824,00	21862,27	22188,77	22043,77	48312,22	48727,22	49572,22	22137,50	22589,60	22715,50	0,00	415,00	438,52	52596,61	53047,61	53576,11	14366,17	14817,67	15005,25
4.50min : 357.500m/z	0,00	125,00	254,54	0,00	328,00	680,00	0,00	396,00	824,00	18051,16	18377,66	18232,66	0,00	415,00	1260,00	0,00	452,10	578,00	15440,00	15855,00	15878,52	7557,84	8008,84	8537,34	0,00	451,50	639,08
4.50min : 403.500m/z	0,00	125,00	254,54	0,00	328,00	680,00	0,00	396,00	824,00	15358,67	15685,17	15540,17	18165,98	18580,98	19425,98	0,00	452,10	578,00	0,00	415,00	438,52	19085,50	19536,50	20065,00	0,00	451,50	639,08
4.50min : 549.500m/z	0,00	125,00	254,54	0,00	328,00	680,00	0,00	396,00	824,00	0,00	326,50	181,50	14609,83	15024,83	15869,83	0,00	452,10	578,00	0,00	415,00	438,52	9378,00	9829,00	10357,50	0,00	451,50	639,08
4.50min : 579.500m/z	0,00	125,00	254,54	0,00	328,00	680,00	0,00	396,00	824,00	34284,99	34611,49	34466,49	104008,00	104423,00	105268,00	0,00	452,10	578,00	0,00	415,00	438,52	98059,95	98510,95	99039,45	0,00	451,50	639,08
5.50min : 179.500m/z	0,00	125,00	254,54	0,00	328,00	680,00	0,00	396,00	824,00	0,00	326,50	181,50	0,00	415,00	1260,00	68802,00	69254,10	69380,00	0,00	415,00	438,52	0,00	451,00	979,50	21703,00	22154,50	22342,08
5.50min : 197.500m/z	0,00	125,00	254,54	0,00	328,00	680,00	0,00	396,00	824,00	0,00	326,50	181,50	0,00	415,00	1260,00	5617,81	6069,91	6195,81	0,00	415,00	438,52	0,00	451,00	979,50	0,00	451,50	639,08
5.50min : 319.500m/z	105786,86	105911,86	106041,40	5336,63	5664,63	6016,63	0,00	396,00	824,00	0,00	326,50	181,50	38357,80	38772,80	39617,80	0,00	452,10	578,00	0,00	415,00	438,52	0,00	451,00	979,50	0,00	451,50	639,08
5.50min : 355.500m/z	34828,46	34953,46	35083,00	0,00	328,00	680,00	0,00	396,00	824,00	0,00	326,50	181,50	40388,00	40803,00	41648,00	0,00	452,10	578,00	0,00	415,00	438,52	16710,75	17161,75	17690,25	0,00	451,50	639,08
5.50min : 431.500m/z	106728,48	106853,48	106983,02	0,00	328,00	680,00	0,00	396,00	824,00	43217,47	43543,97	43398,97	55527,48	55942,48	56787,48	71821,85	72273,95	72399,85	168516,34	168931,34	168954,86	36948,41	37399,41	37927,91	48759,88	49211,38	49398,96
5.50min : 447.500m/z	0,00	125,00	254,54	0,00	328,00	680,00	0,00	396,00	824,00	0,00	326,50	181,50	0,00	415,00	1260,00	7255,48	7707,58	7833,48	8498,57	8913,57	8937,09	0,00	451,00	979,50	0,00	451,50	639,08
5.50min : 481.500m/z	0,00	125,00	254,54	0,00	328,00	680,00	0,00	396,00	824,00	0,00	326,50	181,50	0,00	415,00	1260,00	0,00	452,10	578,00	0,00	415,00	438,52	8611,53	9062,53	9591,03	0,00	451,50	639,08
5.50min : 499.500m/z	17286,03	17411,03	17540,57	0,00	328,00	680,00	0,00	396,00	824,00	0,00	326,50	181,50	0,00	415,00	1260,00	11841,57	12293,67	12419,57	29782,05	30197,05	30220,57	0,00	451,00	979,50	0,00	451,50	639,08
5.50min : 583.500m/z	0,00	125,00	254,54	0,00	328,00	680,00	0,00	396,00	824,00	0,00	326,50	181,50	0,00	415,00	1260,00	0,00	452,10	578,00	7317,37	7732,37	7755,89	0,00	451,00	979,50	0,00	451,50	639,08
5.50min : 639.500m/z	5667,08	5792,08	5921,62	0,00	328,00	680,00	0,00	396,00	824,00	0,00	326,50	181,50	0,00	415,00	1260,00	0,00	452,10	578,00	0,00	415,00	438,52	0,00	451,00	979,50	0,00	451,50	639,08
5.50min : 761.500m/z	0,00	125,00	254,54	0,00	328,00	680,00	0,00	396,00	824,00	0,00	326,50	181,50	5759,21	6174,21	7019,21	0,00	452,10	578,00	0,00	415,00	438,52	0,00	451,00	979,50	0,00	451,50	639,08
6.50min : 215.500m/z	0,00	125,00	254,54	0,00	328,00	680,00	0,00	396,00	824,00	0,00	326,50	181,50	0,00	415,00	1260,00	0,00	452,10	578,00	0,00	415,00	438,52	0,00	451,00	979,50	9867,74	10319,24	10506,82
6.50min : 239.500m/z	46240,43	46365,43	46494,97	0,00	328,00	680,00	0,00	396,00	824,00	197341,33	197667,83	197522,83	265677,94	266092,94	266937,94	96530,00	96982,10	97108,00	143702,77	144117,77	144141,29	204457,89	204908,89	205437,39	0,00	451,50	639,08
6.50min : 243.500m/z	0,00	125,00	254,54	0,00	328,00	680,00	0,00	396,00	824,00	0,00	326,50	181,50	0,00	415,00	1260,00	0,00	452,10	578,00	2812,00	3227,00	3250,52	0,00	451,00	979,50	0,00	451,50	639,08
6.50min : 246.500m/z	0,00	125,00	254,54	0,00	328,00	680,00	0,00	396,00	824,00	36978,85	37305,35	37160,35	31158,29	31573,29	32418,29	27102,31	27554,41	27680,31	53179,84	53594,84	53618,36	22307,35	22758,35	23286,85	21778,52	22230,02	22417,60
6.50min : 261.500m/z	0,00	125,00	254,54	0,00	328,00	680,00	0,00	396,00	824,00	9215,96	9542,46	9397,46	0,00	415,00	1260,00	6157,04	6609,14	6735,04	0,00	415,00	438,52	0,00	451,00	979,50	0,00	451,50	639,08
6.50min : 319.500m/z	0,00	125,00	254,54	0,00	328,00	680,00	11872,43	12268,43	12696,43	0,00	326,50	181,50	0,00	415,00	1260,00	0,00	452,10	578,00	0,00	415,00	438,52	0,00	451,00	979,50	0,00	451,50	639,08
6.50min : 341.500m/z	0,00	125,00	254,54	0,00	328,00	680,00	0,00	396,00	824,00	0,00	326,50	181,50	9980,49	10395,49	11240,49	11099,46	11551,56	11677,46	0,00	415,00	438,52	0,00	451,00	979,50	0,00	451,50	639,08
6.50min : 385.500m/z	185147,67	185272,67	185402,21	0,00	328,00	680,00	27260,46	27656,46	28084,46	0,00	326,50	181,50	68825,85	69240,85	70085,85	0,00	452,10	578,00	0,00	415,00	438,52	0,00	451,00	979,50	0,00	451,50	639,08
6.50min : 431.500m/z	0,00	125,00	254,54	0,00	328,00	680,00	23680,66	24076,66	24504,66	0,00	326,50	181,50	0,00	415,00	1260,00	0,00	452,10	578,00	0,00	415,00	438,52	0,00	451,00	979,50	0,00	451,50	639,08
7.50min : 186.500m/z	11177,11	11302,11	11431,65	12975,46	13303,46	13655,46	18713,28	19109,28	19537,28	0,00	326,50	181,50	0,00	415,00	1260,00	0,00	452,10	578,00	15053,26	15468,26	15491,78	0,00	451,00	979,50	0,00	451,50	639,08
7.50min : 192.500m/z	0,00	125,00	254,54	0,00	328,00	680,00	0,00	396,00	824,00	0,00	326,50	181,50	0,00	415,00	1260,00	0,00	452,10	578,00	10680,29	11095,29	11118,81	0,00	451,00	979,50	0,00	451,50	639,08
7.50min : 193.500m/z	0,00	125,00	254,54	0,00	328,00	680,00	0,00	396,00	824,00	0,00	326,50	181,50	8178,62	8593,62	9438,62	0,00	452,10	578,00	0,00	415,00	438,52	0,00	451,00	979,50	0,00	451,50	639,08
7.50min : 217.500m/z	5542,36	5667,36	5796,90	0,00	328,00	680,00	0,00	396,00	824,00	0,00	326,50	181,50	0,00	415,00	1260,00	0,00	452,10	578,00	0,00	415,00	438,52	0,00	451,00	979,50	0,00	451,50	639,08
7.50min : 228.500m/z	0,00	125,00	254,54	0,00	328,00	680,00	0,00	396,00	824,00	0,00	326,50	181,50	0,00	415,00	1260,00	0,00	452,10	578,00	0,00	415,00	438,52	0,00	451,00	979,50	6732,00	7183,50	7371,08
7.50min : 261.500m/z	0,00	125,00	254,54	0,00	328,00	680,00	0,00	396,00	824,00	0,00	326,50	181,50	0,00	415,00	1260,00	12222,67	12674,77	12800,67	0,00	415,00	438,52	0,00	451,00	979,50	0,00	451,50	639,08
7.50min : 269.500m/z	4205,42	4330,42	4459,96	0,00	328,00	680,00	0,00	396,00	824,00	0,00	326,50	181,50	0,00	415,00	1260,00	0,00	452,10	578,00	0,00	415,00	438,52	0,00	451,00	979,50	0,00	451,50	639,08
7.50min : 275.500m/z	0,00	125,00	254,54	0,00	328,00	680,00	0,00	396,00	824,00	0,00	326,50	181,50	0,00	415,00	1260,00	0,00	452,10	578,00	7832,82	8247,82	8271,34	0,00	451,00	979,50	0,00	451,50	639,08
7.50min : 277.500m/z	83914,92	84039,92	84169,46	18001,81	18329,81	18681,81	36255,85	36651,85	37079,85	58247,45	58573,95	58428,95	233857,19	234272,19	235117,19	152194,00	152646,10	152772,00	255139,17	255554,17	255577,69	193630,48	194081,48	194609,98	68562,23	69013,73	69201,31
7.50min : 279.500m/z	0,00	125,00	254,54	0,00	328,00	680,00	0,00	396,00	824,00	0,00	326,50	181,50	13251,81	13666,81	14511,81	0,00	452,10	578,00	14989,22	15404,22	15427,74	0,00	451,00	979,50	0,00	451,50	639,08
7.50min : 289.500m/z	0,00	125,00	254,54	0,00	328,00	680,00	0,00	396,00	824,00	0,00	326,50	181,50	0,00	415,00	1260,00	17853,94	18306,04	18431,94	0,00	415,00	438,52	0,00	451,00	979,50	0,00	451,50	639,08
7.50min : 307.500m/z	0,00	125,00	254,54	0,00	328,00	680,00	0,00	396,00	824,00	0,00	326,50	181,50	11640,00	12055,00	12900,00	9717,51	10169,61	10295,51	0,00	415,00	438,52	0,00	451,00	979,50	0,00	451,50	639,08
7.50min : 319.500m/z	0,00	125,00	254,54	0,00	328,00	680,00	0,00	396,00	824,00	0,00	326,50	181,50	54055,98	54470,98	55315,98	34638,20	35090,30	35216,20	12594,48	13009,48	13033,00	28661,38	29112,38	29640,88	22255,92	22707,42	22895,00
7.50min : 333.500m/z	0,00	125,00	254,54	0,00	328,00	680,00	0,00	396,00	824,00	0,00	326,50	181,50	0,00	415,00	1260,00	0,00	452,10	578,00	2693,65	3108,65	3132,17	0,00	451,00	979,50	0,00	451,50	639,08
7.50min : 337.500m/z	32369,65	32494,65	32624,19	0,00	328,00	680,00	0,00	396,00	824,00	0,00	326,50	181,50	194922,25	195337,25	196182,25	70223,38	70675,48	70801,38	60473,48	60888,48	60912,00	89743,68	90194,68	90723,18	16649,59	17101,09	17288,67
7.50min : 341.500m/z	0,00	125,00	254,54	0,00	328,00	680,00	6301,28	6697,28	7125,28	0,00	326,50	181,50	0,00	415,00	1260,00	50199,62	50651,72	50777,62	50115,65	50530,65	50554,17	0,00	451,00	979,50	0,00	451,50	639,08
7.50min : 359.500m/z	0,00	125,00	254,54	0,00	328,00	680,00	0,00	396,00	824,00	0,00	326,50	181,50	0,00	415,00	1260,00	0,00	452,10	578,00	13446,77	13861,77	13885,29	0,00	451,00	979,50	0,00	451,50	639,08
7.50min : 365.500m/z	0,00	125,00	254,54	0,00	328,00	680,00	0,00	396,00	824,00	0,00	326,50	181,50	0,00	415,00	1260,00	0,00	452,10	578,00	18397,78	18812,78	18836,30	0,00	451,00	979,50	0,00	451,50	639,08
7.50min : 371.500m/z	0,00	125,00	254,54	0,00	328,00	680,00	0,00	396,00	824,00	33232,76	33559,26	33414,26	37584,12	37999,12	38844,12	16515,47	16967,57	17093,47	0,00	415,00	438,52	39144,60	39595,60	40124,10	18541,62	18993,12	19180,70
7.50min : 385.500m/z	0,00	125,00	254,54	0,00	328,00	680,00	0,00	396,00	824,00	0,00	326,50	181,50	0,00	415,00	1260,00	0,00	452,10	578,00	14096,12	14511,12	14534,64	0,00	451,00	979,50	0,00	451,50	639,08
7.50min : 393.500m/z	11291,50	11416,50	11546,04	0,00	328,00	680,00	0,00	396,00	824,00	0,00	326,50	181,50	0,00	415,00	1260,00	0,00	452,10	578,00	6019,42	6434,42	6457,94	0,00	451,00	979,50	0,00	451,50	639,08
7.50min : 415.500m/z	0,00	125,00	254,54	0,00	328,00	680,00	0,00	396,00	824,00	0,00	326,50	181,50	0,00	415,00	1260,00	0,00	452,10	578,00	8123,94	8538,94	8562,46	0,00	451,00	979,50	0,00	451,50	639,08
7.50min : 433.500m/z	105347,74	105472,74	105602,28	0,00	328,00	680,00	0,00	396,00	824,00	35471,04	35797,54	35652,54	57824,04	58239,04	59084,04	48265,41	48717,51	48843,41	98171,09	98586,09	98609,61	7926,33	8377,33	8905,83	5367,65	5819,15	6006,73
7.50min : 435.500m/z	0,00	125,00	254,54	0,00	328,00	680,00	0,00	396,00	824,00	0,00	326,50	181,50	0,00	415,00	1260,00	0,00	452,10	578,00	16360,34	16775,34	16798,86	0,00	451,00	979,50	0,00	451,50	639,08
7.50min : 449.500m/z	14184,95	14309,95	14439,49	0,00	328,00	680,00	0,00	396,00	824,00	24047,03	24373,53	24228,53	36781,33	37196,33	38041,33	27668,33	28120,43	28246,33	33800,00	34215,00	34238,52	46281,52	46732,52	47261,02	14122,66	14574,16	14761,74
7.50min : 457.500m/z	0,00	125,00	254,54	0,00	328,00	680,00	0,00	396,00	824,00	0,00	326,50	181,50	90047,55	90462,55	91307,55	0,00	452,10	578,00	0,00	415,00	438,52	28342,06	28793,06	29321,56	61360,73	61812,23	61999,81
7.50min : 461.500m/z	0,00	125,00	254,54	0,00	328,00	680,00	0,00	396,00	824,00	0,00	326,50	181,50	9436,79	9851,79	10696,79	12758,29	13210,39	13336,29	21321,39	21736,39	21759,91	8921,33	9372,33	9900,83	5790,36	6241,86	6429,44
7.50min : 501.500m/z	0,00	125,00	254,54	0,00	328,00	680,00	0,00	396,00	824,00	5141,97	5468,47	5323,47	0,00	415,00	1260,00	0,00	452,10	578,00	14493,83	14908,83	14932,35	0,00	451,00	979,50	0,00	451,50	639,08
7.50min : 571.500m/z	0,00	125,00	254,54	0,00	328,00	680,00	0,00	396,00	824,00	0,00	326,50	181,50	11635,96	12050,96	12895,96	0,00	452,10	578,00	0,00	415,00	438,52	0,00	451,00	979,50	0,00	451,50	639,08
7.50min : 627.500m/z	9056,52	9181,52	9311,06	0,00	328,00	680,00	0,00	396,00	824,00	0,00	326,50	181,50	0,00	415,00	1260,00	0,00	452,10	578,00	0,00	415,00	438,52	0,00	451,00	979,50	7695,99	8147,49	8335,07
7.50min : 675.500m/z	0,00	125,00	254,54	0,00	328,00	680,00	0,00	396,00	824,00	0,00	326,50	181,50	12671,65	13086,65	13931,65	0,00	452,10	578,00	0,00	415,00	438,52	0,00	451,00	979,50	0,00	451,50	639,08
7.50min : 727.500m/z	0,00	125,00	254,54	0,00	328,00	680,00	0,00	396,00	824,00	0,00	326,50	181,50	0,00	415,00	1260,00	0,00	452,10	578,00	0,00	415,00	438,52	7912,26	8363,26	8891,76	0,00	451,50	639,08
8.50min : 119.500m/z	0,00	125,00	254,54	0,00	328,00	680,00	0,00	396,00	824,00	0,00	326,50	181,50	0,00	415,00	1260,00	17296,51	17748,61	17874,51	19548,00	19963,00	19986,52	0,00	451,00	979,50	0,00	451,50	639,08
8.50min : 159.500m/z	0,00	125,00	254,54	0,00	328,00	680,00	0,00	396,00	824,00	0,00	326,50	181,50	0,00	415,00	1260,00	0,00	452,10	578,00	5538,21	5953,21	5976,73	0,00	451,00	979,50	0,00	451,50	639,08
8.50min : 163.500m/z	38922,00	39047,00	39176,54	0,00	328,00	680,00	0,00	396,00	824,00	107270,66	107597,16	107452,16	133931,95	134346,95	135191,95	372311,78	372763,88	372889,78	397633,31	398048,31	398071,83	274364,00	274815,00	275343,50	88209,59	88661,09	88848,67
8.50min : 171.500m/z	0,00	125,00	254,54	0,00	328,00	680,00	0,00	396,00	824,00	0,00	326,50	181,50	0,00	415,00	1260,00	0,00	452,10	578,00	3566,33	3981,33	4004,85	0,00	451,00	979,50	0,00	451,50	639,08
8.50min : 173.500m/z	21096,47	21221,47	21351,01	13965,53	14293,53	14645,53	128493,68	128889,68	129317,68	115308,16	115634,66	115489,66	132319,47	132734,47	133579,47	25016,79	25468,89	25594,79	131706,56	132121,56	132145,08	184775,30	185226,30	185754,80	134700,00	135151,50	135339,08
8.50min : 191.500m/z	6106,85	6231,85	6361,39	0,00	328,00	680,00	0,00	396,00	824,00	0,00	326,50	181,50	0,00	415,00	1260,00	0,00	452,10	578,00	0,00	415,00	438,52	0,00	451,00	979,50	0,00	451,50	639,08
8.50min : 195.500m/z	0,00	125,00	254,54	0,00	328,00	680,00	0,00	396,00	824,00	0,00	326,50	181,50	0,00	415,00	1260,00	16053,97	16506,07	16631,97	45230,75	45645,75	45669,27	0,00	451,00	979,50	0,00	451,50	639,08
8.50min : 206.500m/z	0,00	125,00	254,54	0,00	328,00	680,00	0,00	396,00	824,00	0,00	326,50	181,50	0,00	415,00	1260,00	0,00	452,10	578,00	16198,19	16613,19	16636,71	0,00	451,00	979,50	0,00	451,50	639,08
8.50min : 229.500m/z	0,00	125,00	254,54	0,00	328,00	680,00	0,00	396,00	824,00	0,00	326,50	181,50	0,00	415,00	1260,00	0,00	452,10	578,00	0,00	415,00	438,52	0,00	451,00	979,50	3744,16	4195,66	4383,24
8.50min : 247.500m/z	0,00	125,00	254,54	0,00	328,00	680,00	0,00	396,00	824,00	0,00	326,50	181,50	0,00	415,00	1260,00	0,00	452,10	578,00	5040,84	5455,84	5479,36	0,00	451,00	979,50	0,00	451,50	639,08
8.50min : 261.500m/z	0,00	125,00	254,54	0,00	328,00	680,00	0,00	396,00	824,00	0,00	326,50	181,50	0,00	415,00	1260,00	0,00	452,10	578,00	0,00	415,00	438,52	0,00	451,00	979,50	8007,00	8458,50	8646,08
8.50min : 274.500m/z	4627,53	4752,53	4882,07	0,00	328,00	680,00	0,00	396,00	824,00	0,00	326,50	181,50	0,00	415,00	1260,00	0,00	452,10	578,00	0,00	415,00	438,52	0,00	451,00	979,50	0,00	451,50	639,08
8.50min : 306.500m/z	0,00	125,00	254,54	0,00	328,00	680,00	0,00	396,00	824,00	22050,96	22377,46	22232,46	0,00	415,00	1260,00	19535,01	19987,11	20113,01	47633,34	48048,34	48071,86	0,00	451,00	979,50	8269,84	8721,34	8908,92
8.50min : 319.500m/z	0,00	125,00	254,54	0,00	328,00	680,00	0,00	396,00	824,00	0,00	326,50	181,50	0,00	415,00	1260,00	0,00	452,10	578,00	0,00	415,00	438,52	0,00	451,00	979,50	5753,99	6205,49	6393,07
8.50min : 333.500m/z	0,00	125,00	254,54	0,00	328,00	680,00	0,00	396,00	824,00	0,00	326,50	181,50	0,00	415,00	1260,00	0,00	452,10	578,00	0,00	415,00	438,52	0,00	451,00	979,50	8197,94	8649,44	8837,02
8.50min : 337.500m/z	74501,68	74626,68	74756,22	0,00	328,00	680,00	0,00	396,00	824,00	0,00	326,50	181,50	76441,02	76856,02	77701,02	30442,58	30894,68	31020,58	47131,15	47546,15	47569,67	33743,57	34194,57	34723,07	0,00	451,50	639,08
8.50min : 353.500m/z	0,00	125,00	254,54	0,00	328,00	680,00	0,00	396,00	824,00	0,00	326,50	181,50	0,00	415,00	1260,00	2889,07	3341,17	3467,07	0,00	415,00	438,52	0,00	451,00	979,50	0,00	451,50	639,08
8.50min : 365.500m/z	0,00	125,00	254,54	0,00	328,00	680,00	0,00	396,00	824,00	0,00	326,50	181,50	0,00	415,00	1260,00	0,00	452,10	578,00	0,00	415,00	438,52	5212,86	5663,86	6192,36	0,00	451,50	639,08
8.50min : 369.500m/z	0,00	125,00	254,54	0,00	328,00	680,00	0,00	396,00	824,00	0,00	326,50	181,50	0,00	415,00	1260,00	0,00	452,10	578,00	0,00	415,00	438,52	0,00	451,00	979,50	2555,00	3006,50	3194,08
8.50min : 377.500m/z	2232,70	2357,70	2487,24	0,00	328,00	680,00	0,00	396,00	824,00	0,00	326,50	181,50	0,00	415,00	1260,00	0,00	452,10	578,00	0,00	415,00	438,52	0,00	451,00	979,50	0,00	451,50	639,08
8.50min : 379.500m/z	0,00	125,00	254,54	0,00	328,00	680,00	0,00	396,00	824,00	0,00	326,50	181,50	0,00	415,00	1260,00	0,00	452,10	578,00	0,00	415,00	438,52	4273,99	4724,99	5253,49	0,00	451,50	639,08
8.50min : 403.500m/z	0,00	125,00	254,54	0,00	328,00	680,00	0,00	396,00	824,00	0,00	326,50	181,50	28734,00	29149,00	29994,00	0,00	452,10	578,00	0,00	415,00	438,52	0,00	451,00	979,50	0,00	451,50	639,08
8.50min : 413.500m/z	0,00	125,00	254,54	0,00	328,00	680,00	0,00	396,00	824,00	0,00	326,50	181,50	7068,71	7483,71	8328,71	0,00	452,10	578,00	0,00	415,00	438,52	0,00	451,00	979,50	0,00	451,50	639,08
8.50min : 431.500m/z	49973,48	50098,48	50228,02	0,00	328,00	680,00	0,00	396,00	824,00	0,00	326,50	181,50	0,00	415,00	1260,00	0,00	452,10	578,00	29108,22	29523,22	29546,74	0,00	451,00	979,50	9472,00	9923,50	10111,08
8.50min : 433.500m/z	0,00	125,00	254,54	11731,06	12059,06	12411,06	6025,16	6421,16	6849,16	0,00	326,50	181,50	0,00	415,00	1260,00	0,00	452,10	578,00	0,00	415,00	438,52	0,00	451,00	979,50	0,00	451,50	639,08
8.50min : 435.500m/z	0,00	125,00	254,54	0,00	328,00	680,00	11605,74	12001,74	12429,74	17945,60	18272,10	18127,10	28261,44	28676,44	29521,44	16620,18	17072,28	17198,18	39486,42	39901,42	39924,94	21372,00	21823,00	22351,50	0,00	451,50	639,08
8.50min : 439.500m/z	0,00	125,00	254,54	0,00	328,00	680,00	0,00	396,00	824,00	0,00	326,50	181,50	7473,32	7888,32	8733,32	0,00	452,10	578,00	0,00	415,00	438,52	8444,13	8895,13	9423,63	0,00	451,50	639,08
8.50min : 447.500m/z	0,00	125,00	254,54	0,00	328,00	680,00	0,00	396,00	824,00	0,00	326,50	181,50	0,00	415,00	1260,00	2298,44	2750,54	2876,44	0,00	415,00	438,52	0,00	451,00	979,50	0,00	451,50	639,08
8.50min : 449.500m/z	4500,00	4625,00	4754,54	0,00	328,00	680,00	0,00	396,00	824,00	0,00	326,50	181,50	4030,87	4445,87	5290,87	0,00	452,10	578,00	0,00	415,00	438,52	2865,99	3316,99	3845,49	0,00	451,50	639,08
8.50min : 487.500m/z	0,00	125,00	254,54	0,00	328,00	680,00	0,00	396,00	824,00	0,00	326,50	181,50	0,00	415,00	1260,00	0,00	452,10	578,00	0,00	415,00	438,52	29471,55	29922,55	30451,05	0,00	451,50	639,08
8.50min : 501.500m/z	0,00	125,00	254,54	0,00	328,00	680,00	0,00	396,00	824,00	0,00	326,50	181,50	0,00	415,00	1260,00	0,00	452,10	578,00	3893,79	4308,79	4332,31	0,00	451,00	979,50	0,00	451,50	639,08
8.50min : 525.500m/z	0,00	125,00	254,54	0,00	328,00	680,00	0,00	396,00	824,00	0,00	326,50	181,50	0,00	415,00	1260,00	0,00	452,10	578,00	0,00	415,00	438,52	5224,52	5675,52	6204,02	0,00	451,50	639,08
8.50min : 549.500m/z	0,00	125,00	254,54	0,00	328,00	680,00	0,00	396,00	824,00	0,00	326,50	181,50	0,00	415,00	1260,00	0,00	452,10	578,00	4621,82	5036,82	5060,34	0,00	451,00	979,50	0,00	451,50	639,08
8.50min : 585.500m/z	0,00	125,00	254,54	0,00	328,00	680,00	0,00	396,00	824,00	0,00	326,50	181,50	0,00	415,00	1260,00	0,00	452,10	578,00	2458,00	2873,00	2896,52	0,00	451,00	979,50	0,00	451,50	639,08
8.50min : 594.500m/z	0,00	125,00	254,54	0,00	328,00	680,00	0,00	396,00	824,00	0,00	326,50	181,50	0,00	415,00	1260,00	0,00	452,10	578,00	2517,94	2932,94	2956,46	0,00	451,00	979,50	0,00	451,50	639,08
8.50min : 613.500m/z	6793,24	6918,24	7047,78	0,00	328,00	680,00	0,00	396,00	824,00	0,00	326,50	181,50	0,00	415,00	1260,00	0,00	452,10	578,00	0,00	415,00	438,52	0,00	451,00	979,50	0,00	451,50	639,08
8.50min : 631.500m/z	0,00	125,00	254,54	0,00	328,00	680,00	0,00	396,00	824,00	0,00	326,50	181,50	8838,92	9253,92	10098,92	0,00	452,10	578,00	0,00	415,00	438,52	0,00	451,00	979,50	34899,92	35351,42	35539,00
9.50min : 137.500m/z	0,00	125,00	254,54	0,00	328,00	680,00	0,00	396,00	824,00	0,00	326,50	181,50	0,00	415,00	1260,00	0,00	452,10	578,00	0,00	415,00	438,52	12111,07	12562,07	13090,57	0,00	451,50	639,08
9.50min : 138.500m/z	0,00	125,00	254,54	0,00	328,00	680,00	0,00	396,00	824,00	4635,41	4961,91	4816,91	0,00	415,00	1260,00	0,00	452,10	578,00	0,00	415,00	438,52	0,00	451,00	979,50	0,00	451,50	639,08
9.50min : 144.500m/z	25163,10	25288,10	25417,64	5761,68	6089,68	6441,68	8497,13	8893,13	9321,13	0,00	326,50	181,50	0,00	415,00	1260,00	0,00	452,10	578,00	0,00	415,00	438,52	0,00	451,00	979,50	0,00	451,50	639,08
9.50min : 145.500m/z	0,00	125,00	254,54	0,00	328,00	680,00	0,00	396,00	824,00	0,00	326,50	181,50	0,00	415,00	1260,00	2400,61	2852,71	2978,61	4037,73	4452,73	4476,25	0,00	451,00	979,50	0,00	451,50	639,08
9.50min : 174.500m/z	2179,16	2304,16	2433,70	0,00	328,00	680,00	0,00	396,00	824,00	0,00	326,50	181,50	0,00	415,00	1260,00	0,00	452,10	578,00	0,00	415,00	438,52	0,00	451,00	979,50	0,00	451,50	639,08
9.50min : 179.500m/z	0,00	125,00	254,54	0,00	328,00	680,00	0,00	396,00	824,00	0,00	326,50	181,50	0,00	415,00	1260,00	5801,11	6253,21	6379,11	10210,07	10625,07	10648,59	0,00	451,00	979,50	0,00	451,50	639,08
9.50min : 193.500m/z	0,00	125,00	254,54	0,00	328,00	680,00	0,00	396,00	824,00	0,00	326,50	181,50	0,00	415,00	1260,00	21148,69	21600,79	21726,69	0,00	415,00	438,52	9447,97	9898,97	10427,47	0,00	451,50	639,08
9.50min : 199.500m/z	0,00	125,00	254,54	0,00	328,00	680,00	0,00	396,00	824,00	6424,08	6750,58	6605,58	0,00	415,00	1260,00	4115,51	4567,61	4693,51	0,00	415,00	438,52	0,00	451,00	979,50	24601,48	25052,98	25240,56
9.50min : 217.500m/z	0,00	125,00	254,54	0,00	328,00	680,00	0,00	396,00	824,00	0,00	326,50	181,50	0,00	415,00	1260,00	5087,07	5539,17	5665,07	0,00	415,00	438,52	0,00	451,00	979,50	0,00	451,50	639,08
9.50min : 223.500m/z	0,00	125,00	254,54	0,00	328,00	680,00	0,00	396,00	824,00	0,00	326,50	181,50	0,00	415,00	1260,00	0,00	452,10	578,00	0,00	415,00	438,52	4479,66	4930,66	5459,16	0,00	451,50	639,08
9.50min : 229.500m/z	0,00	125,00	254,54	0,00	328,00	680,00	0,00	396,00	824,00	0,00	326,50	181,50	0,00	415,00	1260,00	0,00	452,10	578,00	3093,10	3508,10	3531,62	8495,95	8946,95	9475,45	8647,09	9098,59	9286,17
9.50min : 241.500m/z	0,00	125,00	254,54	0,00	328,00	680,00	0,00	396,00	824,00	0,00	326,50	181,50	0,00	415,00	1260,00	5523,40	5975,50	6101,40	0,00	415,00	438,52	0,00	451,00	979,50	0,00	451,50	639,08
9.50min : 253.500m/z	0,00	125,00	254,54	0,00	328,00	680,00	0,00	396,00	824,00	3369,62	3696,12	3551,12	0,00	415,00	1260,00	0,00	452,10	578,00	0,00	415,00	438,52	0,00	451,00	979,50	0,00	451,50	639,08
9.50min : 263.500m/z	0,00	125,00	254,54	0,00	328,00	680,00	0,00	396,00	824,00	0,00	326,50	181,50	0,00	415,00	1260,00	0,00	452,10	578,00	6944,51	7359,51	7383,03	0,00	451,00	979,50	0,00	451,50	639,08
9.50min : 265.500m/z	0,00	125,00	254,54	0,00	328,00	680,00	0,00	396,00	824,00	0,00	326,50	181,50	12248,69	12663,69	13508,69	3641,62	4093,72	4219,62	5130,17	5545,17	5568,69	6675,35	7126,35	7654,85	0,00	451,50	639,08
9.50min : 271.500m/z	0,00	125,00	254,54	0,00	328,00	680,00	6837,03	7233,03	7661,03	0,00	326,50	181,50	0,00	415,00	1260,00	0,00	452,10	578,00	0,00	415,00	438,52	0,00	451,00	979,50	0,00	451,50	639,08
9.50min : 273.500m/z	12429,99	12554,99	12684,53	0,00	328,00	680,00	11629,70	12025,70	12453,70	0,00	326,50	181,50	0,00	415,00	1260,00	11746,95	12199,05	12324,95	30151,22	30566,22	30589,74	0,00	451,00	979,50	0,00	451,50	639,08
9.50min : 275.500m/z	0,00	125,00	254,54	0,00	328,00	680,00	20474,67	20870,67	21298,67	0,00	326,50	181,50	0,00	415,00	1260,00	0,00	452,10	578,00	0,00	415,00	438,52	0,00	451,00	979,50	0,00	451,50	639,08
9.50min : 279.500m/z	0,00	125,00	254,54	0,00	328,00	680,00	0,00	396,00	824,00	0,00	326,50	181,50	0,00	415,00	1260,00	0,00	452,10	578,00	13240,51	13655,51	13679,03	0,00	451,00	979,50	0,00	451,50	639,08
9.50min : 281.500m/z	0,00	125,00	254,54	0,00	328,00	680,00	0,00	396,00	824,00	0,00	326,50	181,50	0,00	415,00	1260,00	0,00	452,10	578,00	2530,63	2945,63	2969,15	0,00	451,00	979,50	0,00	451,50	639,08
9.50min : 291.500m/z	0,00	125,00	254,54	0,00	328,00	680,00	0,00	396,00	824,00	0,00	326,50	181,50	3698,17	4113,17	4958,17	0,00	452,10	578,00	0,00	415,00	438,52	0,00	451,00	979,50	0,00	451,50	639,08
9.50min : 303.500m/z	0,00	125,00	254,54	0,00	328,00	680,00	0,00	396,00	824,00	5674,99	6001,49	5856,49	27026,12	27441,12	28286,12	27121,78	27573,88	27699,78	17512,96	17927,96	17951,48	18381,44	18832,44	19360,94	0,00	451,50	639,08
9.50min : 311.500m/z	0,00	125,00	254,54	0,00	328,00	680,00	0,00	396,00	824,00	2980,80	3307,30	3162,30	0,00	415,00	1260,00	0,00	452,10	578,00	0,00	415,00	438,52	0,00	451,00	979,50	0,00	451,50	639,08
9.50min : 317.500m/z	0,00	125,00	254,54	0,00	328,00	680,00	0,00	396,00	824,00	0,00	326,50	181,50	0,00	415,00	1260,00	0,00	452,10	578,00	1109,55	1524,55	1548,07	0,00	451,00	979,50	0,00	451,50	639,08
9.50min : 319.500m/z	0,00	125,00	254,54	0,00	328,00	680,00	0,00	396,00	824,00	10747,62	11074,12	10929,12	0,00	415,00	1260,00	0,00	452,10	578,00	3099,40	3514,40	3537,92	0,00	451,00	979,50	8606,00	9057,50	9245,08
9.50min : 345.500m/z	12993,84	13118,84	13248,38	0,00	328,00	680,00	0,00	396,00	824,00	12034,20	12360,70	12215,70	21575,04	21990,04	22835,04	22057,94	22510,04	22635,94	28180,96	28595,96	28619,48	20601,83	21052,83	21581,33	0,00	451,50	639,08
9.50min : 347.500m/z	3407,96	3532,96	3662,50	0,00	328,00	680,00	0,00	396,00	824,00	0,00	326,50	181,50	0,00	415,00	1260,00	0,00	452,10	578,00	0,00	415,00	438,52	0,00	451,00	979,50	0,00	451,50	639,08
9.50min : 349.500m/z	0,00	125,00	254,54	0,00	328,00	680,00	0,00	396,00	824,00	7574,99	7901,49	7756,49	0,00	415,00	1260,00	6233,67	6685,77	6811,67	0,00	415,00	438,52	0,00	451,00	979,50	0,00	451,50	639,08
9.50min : 357.500m/z	0,00	125,00	254,54	0,00	328,00	680,00	0,00	396,00	824,00	0,00	326,50	181,50	0,00	415,00	1260,00	2299,47	2751,57	2877,47	0,00	415,00	438,52	0,00	451,00	979,50	0,00	451,50	639,08
9.50min : 361.500m/z	6863,13	6988,13	7117,67	0,00	328,00	680,00	0,00	396,00	824,00	0,00	326,50	181,50	0,00	415,00	1260,00	0,00	452,10	578,00	0,00	415,00	438,52	0,00	451,00	979,50	0,00	451,50	639,08
9.50min : 365.500m/z	0,00	125,00	254,54	0,00	328,00	680,00	0,00	396,00	824,00	0,00	326,50	181,50	0,00	415,00	1260,00	0,00	452,10	578,00	1496,51	1911,51	1935,03	3177,32	3628,32	4156,82	0,00	451,50	639,08
9.50min : 366.500m/z	0,00	125,00	254,54	0,00	328,00	680,00	0,00	396,00	824,00	12643,08	12969,58	12824,58	0,00	415,00	1260,00	0,00	452,10	578,00	0,00	415,00	438,52	0,00	451,00	979,50	0,00	451,50	639,08
9.50min : 377.500m/z	0,00	125,00	254,54	0,00	328,00	680,00	0,00	396,00	824,00	0,00	326,50	181,50	17522,54	17937,54	18782,54	18542,60	18994,70	19120,60	21006,48	21421,48	21445,00	0,00	451,00	979,50	0,00	451,50	639,08
9.50min : 379.500m/z	32045,24	32170,24	32299,78	0,00	328,00	680,00	0,00	396,00	824,00	0,00	326,50	181,50	14270,36	14685,36	15530,36	6474,01	6926,11	7052,01	3603,11	4018,11	4041,63	0,00	451,00	979,50	0,00	451,50	639,08
9.50min : 381.500m/z	0,00	125,00	254,54	0,00	328,00	680,00	0,00	396,00	824,00	0,00	326,50	181,50	0,00	415,00	1260,00	0,00	452,10	578,00	3167,91	3582,91	3606,43	0,00	451,00	979,50	0,00	451,50	639,08
9.50min : 391.500m/z	0,00	125,00	254,54	0,00	328,00	680,00	0,00	396,00	824,00	0,00	326,50	181,50	0,00	415,00	1260,00	4241,20	4693,30	4819,20	0,00	415,00	438,52	0,00	451,00	979,50	0,00	451,50	639,08
9.50min : 395.500m/z	0,00	125,00	254,54	0,00	328,00	680,00	0,00	396,00	824,00	0,00	326,50	181,50	0,00	415,00	1260,00	1402,21	1854,31	1980,21	0,00	415,00	438,52	0,00	451,00	979,50	0,00	451,50	639,08
9.50min : 399.500m/z	0,00	125,00	254,54	0,00	328,00	680,00	0,00	396,00	824,00	0,00	326,50	181,50	0,00	415,00	1260,00	0,00	452,10	578,00	0,00	415,00	438,52	0,00	451,00	979,50	4261,89	4713,39	4900,97
9.50min : 403.500m/z	0,00	125,00	254,54	0,00	328,00	680,00	0,00	396,00	824,00	0,00	326,50	181,50	6200,81	6615,81	7460,81	6778,33	7230,43	7356,33	10632,33	11047,33	11070,85	5083,96	5534,96	6063,46	4471,96	4923,46	5111,04
9.50min : 405.500m/z	49287,68	49412,68	49542,22	5118,22	5446,22	5798,22	0,00	396,00	824,00	0,00	326,50	181,50	18424,05	18839,05	19684,05	0,00	452,10	578,00	0,00	415,00	438,52	0,00	451,00	979,50	0,00	451,50	639,08
9.50min : 417.500m/z	0,00	125,00	254,54	0,00	328,00	680,00	0,00	396,00	824,00	0,00	326,50	181,50	5619,06	6034,06	6879,06	5325,08	5777,18	5903,08	0,00	415,00	438,52	0,00	451,00	979,50	0,00	451,50	639,08
9.50min : 419.500m/z	0,00	125,00	254,54	0,00	328,00	680,00	11085,98	11481,98	11909,98	0,00	326,50	181,50	0,00	415,00	1260,00	0,00	452,10	578,00	0,00	415,00	438,52	0,00	451,00	979,50	0,00	451,50	639,08
9.50min : 433.500m/z	0,00	125,00	254,54	0,00	328,00	680,00	2166,90	2562,90	2990,90	0,00	326,50	181,50	0,00	415,00	1260,00	0,00	452,10	578,00	0,00	415,00	438,52	3802,58	4253,58	4782,08	0,00	451,50	639,08
9.50min : 435.500m/z	8632,00	8757,00	8886,54	0,00	328,00	680,00	0,00	396,00	824,00	0,00	326,50	181,50	5103,98	5518,98	6363,98	4995,00	5447,10	5573,00	13807,08	14222,08	14245,60	6648,39	7099,39	7627,89	0,00	451,50	639,08
9.50min : 437.500m/z	2653,98	2778,98	2908,52	0,00	328,00	680,00	0,00	396,00	824,00	0,00	326,50	181,50	0,00	415,00	1260,00	0,00	452,10	578,00	0,00	415,00	438,52	0,00	451,00	979,50	0,00	451,50	639,08
9.50min : 441.500m/z	2775,74	2900,74	3030,28	0,00	328,00	680,00	0,00	396,00	824,00	0,00	326,50	181,50	3954,52	4369,52	5214,52	0,00	452,10	578,00	4893,14	5308,14	5331,66	0,00	451,00	979,50	0,00	451,50	639,08
9.50min : 449.500m/z	0,00	125,00	254,54	0,00	328,00	680,00	0,00	396,00	824,00	0,00	326,50	181,50	3198,00	3613,00	4458,00	3538,00	3990,10	4116,00	10093,17	10508,17	10531,69	0,00	451,00	979,50	0,00	451,50	639,08
9.50min : 451.500m/z	0,00	125,00	254,54	0,00	328,00	680,00	3651,50	4047,50	4475,50	9416,81	9743,31	9598,31	14480,12	14895,12	15740,12	0,00	452,10	578,00	0,00	415,00	438,52	14559,78	15010,78	15539,28	12858,58	13310,08	13497,66
9.50min : 465.500m/z	46472,43	46597,43	46726,97	0,00	328,00	680,00	0,00	396,00	824,00	67646,66	67973,16	67828,16	269088,68	269503,68	270348,68	81051,57	81503,67	81629,57	127540,59	127955,59	127979,11	332641,66	333092,66	333621,16	25864,55	26316,05	26503,63
9.50min : 471.500m/z	8531,29	8656,29	8785,83	0,00	328,00	680,00	0,00	396,00	824,00	0,00	326,50	181,50	0,00	415,00	1260,00	0,00	452,10	578,00	0,00	415,00	438,52	0,00	451,00	979,50	0,00	451,50	639,08
9.50min : 479.500m/z	0,00	125,00	254,54	0,00	328,00	680,00	0,00	396,00	824,00	0,00	326,50	181,50	150858,00	151273,00	152118,00	53833,41	54285,51	54411,41	139595,69	140010,69	140034,21	57986,51	58437,51	58966,01	57985,98	58437,48	58625,06
9.50min : 481.500m/z	0,00	125,00	254,54	0,00	328,00	680,00	0,00	396,00	824,00	0,00	326,50	181,50	0,00	415,00	1260,00	0,00	452,10	578,00	0,00	415,00	438,52	0,00	451,00	979,50	2930,00	3381,50	3569,08
9.50min : 487.500m/z	0,00	125,00	254,54	0,00	328,00	680,00	0,00	396,00	824,00	0,00	326,50	181,50	0,00	415,00	1260,00	1888,00	2340,10	2466,00	0,00	415,00	438,52	27095,38	27546,38	28074,88	6338,00	6789,50	6977,08
9.50min : 489.500m/z	0,00	125,00	254,54	0,00	328,00	680,00	0,00	396,00	824,00	0,00	326,50	181,50	1385,41	1800,41	2645,41	0,00	452,10	578,00	0,00	415,00	438,52	0,00	451,00	979,50	0,00	451,50	639,08
9.50min : 497.500m/z	0,00	125,00	254,54	0,00	328,00	680,00	0,00	396,00	824,00	14696,00	15022,50	14877,50	0,00	415,00	1260,00	0,00	452,10	578,00	0,00	415,00	438,52	0,00	451,00	979,50	0,00	451,50	639,08
9.50min : 505.500m/z	3395,65	3520,65	3650,19	0,00	328,00	680,00	0,00	396,00	824,00	0,00	326,50	181,50	0,00	415,00	1260,00	0,00	452,10	578,00	0,00	415,00	438,52	0,00	451,00	979,50	0,00	451,50	639,08
9.50min : 509.500m/z	0,00	125,00	254,54	0,00	328,00	680,00	0,00	396,00	824,00	0,00	326,50	181,50	0,00	415,00	1260,00	0,00	452,10	578,00	6521,83	6936,83	6960,35	0,00	451,00	979,50	0,00	451,50	639,08
9.50min : 511.500m/z	23109,23	23234,23	23363,77	0,00	328,00	680,00	10834,89	11230,89	11658,89	64447,54	64774,04	64629,04	82488,97	82903,97	83748,97	21696,41	22148,51	22274,41	29254,19	29669,19	29692,71	56338,03	56789,03	57317,53	27347,99	27799,49	27987,07
9.50min : 521.500m/z	24525,64	24650,64	24780,18	0,00	328,00	680,00	0,00	396,00	824,00	0,00	326,50	181,50	0,00	415,00	1260,00	0,00	452,10	578,00	0,00	415,00	438,52	10198,51	10649,51	11178,01	0,00	451,50	639,08
9.50min : 528.500m/z	0,00	125,00	254,54	0,00	328,00	680,00	0,00	396,00	824,00	0,00	326,50	181,50	0,00	415,00	1260,00	0,00	452,10	578,00	0,00	415,00	438,52	3365,82	3816,82	4345,32	0,00	451,50	639,08
9.50min : 533.500m/z	0,00	125,00	254,54	0,00	328,00	680,00	0,00	396,00	824,00	0,00	326,50	181,50	5732,53	6147,53	6992,53	0,00	452,10	578,00	0,00	415,00	438,52	7306,75	7757,75	8286,25	0,00	451,50	639,08
9.50min : 541.500m/z	2734,36	2859,36	2988,90	0,00	328,00	680,00	0,00	396,00	824,00	0,00	326,50	181,50	1280,14	1695,14	2540,14	0,00	452,10	578,00	0,00	415,00	438,52	0,00	451,00	979,50	0,00	451,50	639,08
9.50min : 547.500m/z	10239,80	10364,80	10494,34	0,00	328,00	680,00	0,00	396,00	824,00	0,00	326,50	181,50	4654,94	5069,94	5914,94	0,00	452,10	578,00	0,00	415,00	438,52	0,00	451,00	979,50	0,00	451,50	639,08
9.50min : 551.500m/z	77606,37	77731,37	77860,91	0,00	328,00	680,00	9646,00	10042,00	10470,00	13910,00	14236,50	14091,50	27184,00	27599,00	28444,00	19804,99	20257,09	20382,99	30986,00	31401,00	31424,52	26304,00	26755,00	27283,50	5692,00	6143,50	6331,08
9.50min : 555.500m/z	0,00	125,00	254,54	0,00	328,00	680,00	0,00	396,00	824,00	0,00	326,50	181,50	3045,88	3460,88	4305,88	0,00	452,10	578,00	0,00	415,00	438,52	0,00	451,00	979,50	0,00	451,50	639,08
9.50min : 563.500m/z	0,00	125,00	254,54	0,00	328,00	680,00	0,00	396,00	824,00	0,00	326,50	181,50	2307,99	2722,99	3567,99	0,00	452,10	578,00	0,00	415,00	438,52	0,00	451,00	979,50	0,00	451,50	639,08
9.50min : 565.500m/z	19058,98	19183,98	19313,52	0,00	328,00	680,00	0,00	396,00	824,00	43335,07	43661,57	43516,57	50998,82	51413,82	52258,82	0,00	452,10	578,00	0,00	415,00	438,52	77943,69	78394,69	78923,19	26497,88	26949,38	27136,96
9.50min : 568.500m/z	0,00	125,00	254,54	0,00	328,00	680,00	0,00	396,00	824,00	0,00	326,50	181,50	0,00	415,00	1260,00	0,00	452,10	578,00	1721,89	2136,89	2160,41	0,00	451,00	979,50	0,00	451,50	639,08
9.50min : 579.500m/z	0,00	125,00	254,54	0,00	328,00	680,00	0,00	396,00	824,00	0,00	326,50	181,50	8103,98	8518,98	9363,98	0,00	452,10	578,00	8031,70	8446,70	8470,22	33334,07	33785,07	34313,57	0,00	451,50	639,08
9.50min : 581.500m/z	56819,99	56944,99	57074,53	2965,90	3293,90	3645,90	6246,50	6642,50	7070,50	0,00	326,50	181,50	31370,00	31785,00	32630,00	0,00	452,10	578,00	39043,82	39458,82	39482,34	24160,00	24611,00	25139,50	0,00	451,50	639,08
9.50min : 583.500m/z	0,00	125,00	254,54	0,00	328,00	680,00	0,00	396,00	824,00	9339,90	9666,40	9521,40	0,00	415,00	1260,00	0,00	452,10	578,00	0,00	415,00	438,52	0,00	451,00	979,50	0,00	451,50	639,08
9.50min : 597.500m/z	0,00	125,00	254,54	0,00	328,00	680,00	0,00	396,00	824,00	0,00	326,50	181,50	3359,58	3774,58	4619,58	0,00	452,10	578,00	0,00	415,00	438,52	0,00	451,00	979,50	0,00	451,50	639,08
9.50min : 601.500m/z	0,00	125,00	254,54	0,00	328,00	680,00	0,00	396,00	824,00	0,00	326,50	181,50	2081,83	2496,83	3341,83	0,00	452,10	578,00	0,00	415,00	438,52	2867,76	3318,76	3847,26	0,00	451,50	639,08
9.50min : 611.500m/z	4136,35	4261,35	4390,89	0,00	328,00	680,00	0,00	396,00	824,00	0,00	326,50	181,50	9471,56	9886,56	10731,56	7565,58	8017,68	8143,58	4849,30	5264,30	5287,82	11833,06	12284,06	12812,56	0,00	451,50	639,08
9.50min : 615.500m/z	0,00	125,00	254,54	0,00	328,00	680,00	0,00	396,00	824,00	0,00	326,50	181,50	0,00	415,00	1260,00	0,00	452,10	578,00	6446,46	6861,46	6884,98	0,00	451,00	979,50	0,00	451,50	639,08
9.50min : 619.500m/z	0,00	125,00	254,54	0,00	328,00	680,00	0,00	396,00	824,00	0,00	326,50	181,50	0,00	415,00	1260,00	0,00	452,10	578,00	0,00	415,00	438,52	0,00	451,00	979,50	11058,39	11509,89	11697,47
9.50min : 627.500m/z	0,00	125,00	254,54	0,00	328,00	680,00	0,00	396,00	824,00	3764,63	4091,13	3946,13	4716,66	5131,66	5976,66	0,00	452,10	578,00	7022,22	7437,22	7460,74	0,00	451,00	979,50	0,00	451,50	639,08
9.50min : 655.500m/z	0,00	125,00	254,54	0,00	328,00	680,00	0,00	396,00	824,00	0,00	326,50	181,50	0,00	415,00	1260,00	0,00	452,10	578,00	3427,29	3842,29	3865,81	0,00	451,00	979,50	0,00	451,50	639,08
9.50min : 679.500m/z	0,00	125,00	254,54	0,00	328,00	680,00	0,00	396,00	824,00	0,00	326,50	181,50	0,00	415,00	1260,00	0,00	452,10	578,00	4734,83	5149,83	5173,35	0,00	451,00	979,50	0,00	451,50	639,08
9.50min : 729.500m/z	0,00	125,00	254,54	0,00	328,00	680,00	0,00	396,00	824,00	0,00	326,50	181,50	2580,00	2995,00	3840,00	0,00	452,10	578,00	0,00	415,00	438,52	7626,37	8077,37	8605,87	4669,81	5121,31	5308,89
9.50min : 751.500m/z	0,00	125,00	254,54	0,00	328,00	680,00	0,00	396,00	824,00	0,00	326,50	181,50	2372,02	2787,02	3632,02	0,00	452,10	578,00	0,00	415,00	438,52	0,00	451,00	979,50	0,00	451,50	639,08
9.50min : 752.500m/z	0,00	125,00	254,54	0,00	328,00	680,00	0,00	396,00	824,00	7211,36	7537,86	7392,86	0,00	415,00	1260,00	0,00	452,10	578,00	0,00	415,00	438,52	0,00	451,00	979,50	0,00	451,50	639,08
9.50min : 765.500m/z	0,00	125,00	254,54	0,00	328,00	680,00	0,00	396,00	824,00	0,00	326,50	181,50	13283,33	13698,33	14543,33	0,00	452,10	578,00	18876,39	19291,39	19314,91	0,00	451,00	979,50	0,00	451,50	639,08
9.50min : 771.500m/z	5231,84	5356,84	5486,38	0,00	328,00	680,00	0,00	396,00	824,00	0,00	326,50	181,50	0,00	415,00	1260,00	0,00	452,10	578,00	0,00	415,00	438,52	0,00	451,00	979,50	0,00	451,50	639,08
9.50min : 787.500m/z	0,00	125,00	254,54	0,00	328,00	680,00	0,00	396,00	824,00	0,00	326,50	181,50	0,00	415,00	1260,00	0,00	452,10	578,00	0,00	415,00	438,52	0,00	451,00	979,50	3703,98	4155,48	4343,06
9.50min : 797.500m/z	0,00	125,00	254,54	0,00	328,00	680,00	0,00	396,00	824,00	0,00	326,50	181,50	0,00	415,00	1260,00	0,00	452,10	578,00	0,00	415,00	438,52	10615,79	11066,79	11595,29	0,00	451,50	639,08
10.50min : 145.500m/z	4610,30	4735,30	4864,84	0,00	328,00	680,00	0,00	396,00	824,00	0,00	326,50	181,50	0,00	415,00	1260,00	0,00	452,10	578,00	11859,19	12274,19	12297,71	0,00	451,00	979,50	0,00	451,50	639,08
10.50min : 171.500m/z	0,00	125,00	254,54	0,00	328,00	680,00	0,00	396,00	824,00	0,00	326,50	181,50	0,00	415,00	1260,00	5505,51	5957,61	6083,51	0,00	415,00	438,52	0,00	451,00	979,50	0,00	451,50	639,08
10.50min : 185.500m/z	3559,02	3684,02	3813,56	0,00	328,00	680,00	0,00	396,00	824,00	0,00	326,50	181,50	0,00	415,00	1260,00	0,00	452,10	578,00	0,00	415,00	438,52	3709,48	4160,48	4688,98	0,00	451,50	639,08
10.50min : 193.500m/z	0,00	125,00	254,54	0,00	328,00	680,00	0,00	396,00	824,00	0,00	326,50	181,50	0,00	415,00	1260,00	0,00	452,10	578,00	3927,99	4342,99	4366,51	0,00	451,00	979,50	0,00	451,50	639,08
10.50min : 201.500m/z	0,00	125,00	254,54	6938,57	7266,57	7618,57	0,00	396,00	824,00	0,00	326,50	181,50	0,00	415,00	1260,00	0,00	452,10	578,00	0,00	415,00	438,52	0,00	451,00	979,50	0,00	451,50	639,08
10.50min : 229.500m/z	0,00	125,00	254,54	0,00	328,00	680,00	0,00	396,00	824,00	0,00	326,50	181,50	0,00	415,00	1260,00	0,00	452,10	578,00	0,00	415,00	438,52	0,00	451,00	979,50	3652,53	4104,03	4291,61
10.50min : 231.500m/z	0,00	125,00	254,54	0,00	328,00	680,00	0,00	396,00	824,00	0,00	326,50	181,50	6647,73	7062,73	7907,73	0,00	452,10	578,00	0,00	415,00	438,52	0,00	451,00	979,50	0,00	451,50	639,08
10.50min : 243.500m/z	0,00	125,00	254,54	0,00	328,00	680,00	0,00	396,00	824,00	0,00	326,50	181,50	0,00	415,00	1260,00	0,00	452,10	578,00	0,00	415,00	438,52	5226,26	5677,26	6205,76	0,00	451,50	639,08
10.50min : 253.500m/z	0,00	125,00	254,54	0,00	328,00	680,00	0,00	396,00	824,00	0,00	326,50	181,50	66222,91	66637,91	67482,91	0,00	452,10	578,00	0,00	415,00	438,52	0,00	451,00	979,50	0,00	451,50	639,08
10.50min : 255.500m/z	0,00	125,00	254,54	0,00	328,00	680,00	0,00	396,00	824,00	0,00	326,50	181,50	4061,09	4476,09	5321,09	0,00	452,10	578,00	0,00	415,00	438,52	2824,00	3275,00	3803,50	0,00	451,50	639,08
10.50min : 261.500m/z	5827,71	5952,71	6082,25	8410,18	8738,18	9090,18	25429,88	25825,88	26253,88	0,00	326,50	181,50	0,00	415,00	1260,00	16690,46	17142,56	17268,46	0,00	415,00	438,52	0,00	451,00	979,50	11242,44	11693,94	11881,52
10.50min : 265.500m/z	0,00	125,00	254,54	0,00	328,00	680,00	0,00	396,00	824,00	15527,25	15853,75	15708,75	35580,45	35995,45	36840,45	0,00	452,10	578,00	0,00	415,00	438,52	21407,83	21858,83	22387,33	0,00	451,50	639,08
10.50min : 267.500m/z	0,00	125,00	254,54	0,00	328,00	680,00	0,00	396,00	824,00	0,00	326,50	181,50	8974,71	9389,71	10234,71	0,00	452,10	578,00	4116,26	4531,26	4554,78	0,00	451,00	979,50	0,00	451,50	639,08
10.50min : 268.500m/z	0,00	125,00	254,54	0,00	328,00	680,00	0,00	396,00	824,00	17717,27	18043,77	17898,77	0,00	415,00	1260,00	0,00	452,10	578,00	0,00	415,00	438,52	0,00	451,00	979,50	30156,00	30607,50	30795,08
10.50min : 270.500m/z	0,00	125,00	254,54	0,00	328,00	680,00	0,00	396,00	824,00	0,00	326,50	181,50	0,00	415,00	1260,00	0,00	452,10	578,00	0,00	415,00	438,52	0,00	451,00	979,50	28688,36	29139,86	29327,44
10.50min : 271.500m/z	10323,68	10448,68	10578,22	0,00	328,00	680,00	0,00	396,00	824,00	0,00	326,50	181,50	0,00	415,00	1260,00	0,00	452,10	578,00	0,00	415,00	438,52	9760,79	10211,79	10740,29	0,00	451,50	639,08
10.50min : 273.500m/z	0,00	125,00	254,54	0,00	328,00	680,00	26220,70	26616,70	27044,70	44042,07	44368,57	44223,57	50071,36	50486,36	51331,36	37673,38	38125,48	38251,38	85283,85	85698,85	85722,37	38772,94	39223,94	39752,44	0,00	451,50	639,08
10.50min : 275.500m/z	0,00	125,00	254,54	4260,32	4588,32	4940,32	0,00	396,00	824,00	0,00	326,50	181,50	0,00	415,00	1260,00	0,00	452,10	578,00	0,00	415,00	438,52	0,00	451,00	979,50	0,00	451,50	639,08
10.50min : 317.500m/z	0,00	125,00	254,54	0,00	328,00	680,00	0,00	396,00	824,00	0,00	326,50	181,50	0,00	415,00	1260,00	2170,70	2622,80	2748,70	0,00	415,00	438,52	0,00	451,00	979,50	0,00	451,50	639,08
10.50min : 328.500m/z	0,00	125,00	254,54	0,00	328,00	680,00	0,00	396,00	824,00	0,00	326,50	181,50	0,00	415,00	1260,00	0,00	452,10	578,00	0,00	415,00	438,52	0,00	451,00	979,50	8316,75	8768,25	8955,83
10.50min : 333.500m/z	2482,51	2607,51	2737,05	0,00	328,00	680,00	0,00	396,00	824,00	0,00	326,50	181,50	0,00	415,00	1260,00	0,00	452,10	578,00	0,00	415,00	438,52	0,00	451,00	979,50	0,00	451,50	639,08
10.50min : 343.500m/z	3507,69	3632,69	3762,23	0,00	328,00	680,00	4653,52	5049,52	5477,52	5329,23	5655,73	5510,73	0,00	415,00	1260,00	0,00	452,10	578,00	0,00	415,00	438,52	0,00	451,00	979,50	0,00	451,50	639,08
10.50min : 347.500m/z	9333,13	9458,13	9587,67	0,00	328,00	680,00	0,00	396,00	824,00	0,00	326,50	181,50	0,00	415,00	1260,00	0,00	452,10	578,00	0,00	415,00	438,52	0,00	451,00	979,50	0,00	451,50	639,08
10.50min : 351.500m/z	0,00	125,00	254,54	0,00	328,00	680,00	0,00	396,00	824,00	0,00	326,50	181,50	0,00	415,00	1260,00	0,00	452,10	578,00	0,00	415,00	438,52	2853,51	3304,51	3833,01	0,00	451,50	639,08
10.50min : 359.500m/z	0,00	125,00	254,54	0,00	328,00	680,00	0,00	396,00	824,00	0,00	326,50	181,50	0,00	415,00	1260,00	3391,40	3843,50	3969,40	0,00	415,00	438,52	0,00	451,00	979,50	0,00	451,50	639,08
10.50min : 367.500m/z	0,00	125,00	254,54	0,00	328,00	680,00	0,00	396,00	824,00	0,00	326,50	181,50	19669,96	20084,96	20929,96	0,00	452,10	578,00	0,00	415,00	438,52	27999,39	28450,39	28978,89	0,00	451,50	639,08
10.50min : 377.500m/z	0,00	125,00	254,54	0,00	328,00	680,00	0,00	396,00	824,00	0,00	326,50	181,50	0,00	415,00	1260,00	0,00	452,10	578,00	5012,71	5427,71	5451,23	0,00	451,00	979,50	0,00	451,50	639,08
10.50min : 389.500m/z	7328,67	7453,67	7583,21	0,00	328,00	680,00	0,00	396,00	824,00	0,00	326,50	181,50	15324,17	15739,17	16584,17	0,00	452,10	578,00	3542,33	3957,33	3980,85	13953,37	14404,37	14932,87	0,00	451,50	639,08
10.50min : 396.500m/z	0,00	125,00	254,54	0,00	328,00	680,00	0,00	396,00	824,00	0,00	326,50	181,50	2220,00	2635,00	3480,00	0,00	452,10	578,00	0,00	415,00	438,52	0,00	451,00	979,50	0,00	451,50	639,08
10.50min : 405.500m/z	0,00	125,00	254,54	0,00	328,00	680,00	0,00	396,00	824,00	0,00	326,50	181,50	0,00	415,00	1260,00	0,00	452,10	578,00	19387,43	19802,43	19825,95	0,00	451,00	979,50	0,00	451,50	639,08
10.50min : 409.500m/z	0,00	125,00	254,54	0,00	328,00	680,00	0,00	396,00	824,00	0,00	326,50	181,50	1533,67	1948,67	2793,67	0,00	452,10	578,00	0,00	415,00	438,52	0,00	451,00	979,50	0,00	451,50	639,08
10.50min : 413.500m/z	3297,72	3422,72	3552,26	0,00	328,00	680,00	0,00	396,00	824,00	0,00	326,50	181,50	0,00	415,00	1260,00	0,00	452,10	578,00	0,00	415,00	438,52	0,00	451,00	979,50	0,00	451,50	639,08
10.50min : 415.500m/z	324206,16	324331,16	324460,70	46543,30	46871,30	47223,30	121613,66	122009,66	122437,66	170437,83	170764,33	170619,33	218827,58	219242,58	220087,58	209846,91	210299,01	210424,91	411558,00	411973,00	411996,52	180407,47	180858,47	181386,97	116036,65	116488,15	116675,73
10.50min : 419.500m/z	0,00	125,00	254,54	0,00	328,00	680,00	0,00	396,00	824,00	0,00	326,50	181,50	0,00	415,00	1260,00	0,00	452,10	578,00	1159,97	1574,97	1598,49	0,00	451,00	979,50	0,00	451,50	639,08
10.50min : 429.500m/z	17596,71	17721,71	17851,25	0,00	328,00	680,00	0,00	396,00	824,00	0,00	326,50	181,50	11545,31	11960,31	12805,31	0,00	452,10	578,00	0,00	415,00	438,52	0,00	451,00	979,50	0,00	451,50	639,08
10.50min : 435.500m/z	0,00	125,00	254,54	0,00	328,00	680,00	0,00	396,00	824,00	22837,19	23163,69	23018,69	11735,96	12150,96	12995,96	0,00	452,10	578,00	0,00	415,00	438,52	0,00	451,00	979,50	0,00	451,50	639,08
10.50min : 441.500m/z	0,00	125,00	254,54	0,00	328,00	680,00	0,00	396,00	824,00	0,00	326,50	181,50	90193,27	90608,27	91453,27	0,00	452,10	578,00	0,00	415,00	438,52	75605,89	76056,89	76585,39	17447,88	17899,38	18086,96
10.50min : 445.500m/z	0,00	125,00	254,54	0,00	328,00	680,00	0,00	396,00	824,00	0,00	326,50	181,50	0,00	415,00	1260,00	1002,56	1454,66	1580,56	2044,00	2459,00	2482,52	0,00	451,00	979,50	0,00	451,50	639,08
10.50min : 449.500m/z	0,00	125,00	254,54	0,00	328,00	680,00	0,00	396,00	824,00	0,00	326,50	181,50	20395,95	20810,95	21655,95	0,00	452,10	578,00	8035,98	8450,98	8474,50	21915,83	22366,83	22895,33	2483,98	2935,48	3123,06
10.50min : 459.500m/z	0,00	125,00	254,54	0,00	328,00	680,00	5788,66	6184,66	6612,66	9796,75	10123,25	9978,25	0,00	415,00	1260,00	0,00	452,10	578,00	0,00	415,00	438,52	0,00	451,00	979,50	0,00	451,50	639,08
10.50min : 463.500m/z	558086,23	558211,23	558340,77	0,00	328,00	680,00	51560,31	51956,31	52384,31	696537,41	696863,91	696718,91	778980,41	779395,41	780240,41	872638,97	873091,07	873216,97	855890,44	856305,44	856328,96	783681,78	784132,78	784661,28	723922,00	724373,50	724561,08
10.50min : 466.500m/z	0,00	125,00	254,54	0,00	328,00	680,00	0,00	396,00	824,00	0,00	326,50	181,50	0,00	415,00	1260,00	0,00	452,10	578,00	3992,85	4407,85	4431,37	0,00	451,00	979,50	0,00	451,50	639,08
10.50min : 477.500m/z	0,00	125,00	254,54	0,00	328,00	680,00	0,00	396,00	824,00	4334,59	4661,09	4516,09	8439,80	8854,80	9699,80	0,00	452,10	578,00	15887,45	16302,45	16325,97	0,00	451,00	979,50	0,00	451,50	639,08
10.50min : 479.500m/z	0,00	125,00	254,54	0,00	328,00	680,00	0,00	396,00	824,00	0,00	326,50	181,50	0,00	415,00	1260,00	0,00	452,10	578,00	0,00	415,00	438,52	0,00	451,00	979,50	3911,81	4363,31	4550,89
10.50min : 481.500m/z	0,00	125,00	254,54	0,00	328,00	680,00	0,00	396,00	824,00	0,00	326,50	181,50	0,00	415,00	1260,00	8790,66	9242,76	9368,66	7533,97	7948,97	7972,49	0,00	451,00	979,50	0,00	451,50	639,08
10.50min : 483.500m/z	25149,14	25274,14	25403,68	0,00	328,00	680,00	8921,66	9317,66	9745,66	12856,43	13182,93	13037,93	18393,51	18808,51	19653,51	15970,84	16422,94	16548,84	28351,31	28766,31	28789,83	15710,92	16161,92	16690,42	7705,72	8157,22	8344,80
10.50min : 487.500m/z	8167,49	8292,49	8422,03	0,00	328,00	680,00	0,00	396,00	824,00	0,00	326,50	181,50	6346,07	6761,07	7606,07	0,00	452,10	578,00	1513,99	1928,99	1952,51	0,00	451,00	979,50	0,00	451,50	639,08
10.50min : 489.500m/z	0,00	125,00	254,54	0,00	328,00	680,00	0,00	396,00	824,00	0,00	326,50	181,50	981,32	1396,32	2241,32	0,00	452,10	578,00	0,00	415,00	438,52	0,00	451,00	979,50	2340,00	2791,50	2979,08
10.50min : 493.500m/z	0,00	125,00	254,54	0,00	328,00	680,00	0,00	396,00	824,00	0,00	326,50	181,50	11272,66	11687,66	12532,66	0,00	452,10	578,00	0,00	415,00	438,52	14015,83	14466,83	14995,33	0,00	451,50	639,08
10.50min : 497.500m/z	0,00	125,00	254,54	0,00	328,00	680,00	0,00	396,00	824,00	0,00	326,50	181,50	3064,97	3479,97	4324,97	0,00	452,10	578,00	8021,91	8436,91	8460,43	5286,22	5737,22	6265,72	60999,98	61451,48	61639,06
10.50min : 505.500m/z	0,00	125,00	254,54	4000,61	4328,61	4680,61	0,00	396,00	824,00	21095,96	21422,46	21277,46	31493,04	31908,04	32753,04	22085,27	22537,37	22663,27	23650,44	24065,44	24088,96	48363,13	48814,13	49342,63	11461,14	11912,64	12100,22
10.50min : 507.500m/z	0,00	125,00	254,54	0,00	328,00	680,00	0,00	396,00	824,00	0,00	326,50	181,50	0,00	415,00	1260,00	859,87	1311,97	1437,87	0,00	415,00	438,52	0,00	451,00	979,50	0,00	451,50	639,08
10.50min : 509.500m/z	0,00	125,00	254,54	0,00	328,00	680,00	0,00	396,00	824,00	0,00	326,50	181,50	1987,97	2402,97	3247,97	0,00	452,10	578,00	0,00	415,00	438,52	2231,99	2682,99	3211,49	0,00	451,50	639,08
10.50min : 514.500m/z	0,00	125,00	254,54	0,00	328,00	680,00	0,00	396,00	824,00	0,00	326,50	181,50	2198,62	2613,62	3458,62	0,00	452,10	578,00	0,00	415,00	438,52	0,00	451,00	979,50	3091,99	3543,49	3731,07
10.50min : 531.500m/z	0,00	125,00	254,54	0,00	328,00	680,00	0,00	396,00	824,00	21039,88	21366,38	21221,38	0,00	415,00	1260,00	0,00	452,10	578,00	8930,00	9345,00	9368,52	0,00	451,00	979,50	19772,52	20224,02	20411,60
10.50min : 541.500m/z	0,00	125,00	254,54	0,00	328,00	680,00	0,00	396,00	824,00	0,00	326,50	181,50	1203,94	1618,94	2463,94	0,00	452,10	578,00	1290,83	1705,83	1729,35	0,00	451,00	979,50	0,00	451,50	639,08
10.50min : 549.500m/z	0,00	125,00	254,54	0,00	328,00	680,00	0,00	396,00	824,00	0,00	326,50	181,50	0,00	415,00	1260,00	0,00	452,10	578,00	0,00	415,00	438,52	1963,59	2414,59	2943,09	0,00	451,50	639,08
10.50min : 551.500m/z	22635,37	22760,37	22889,91	0,00	328,00	680,00	0,00	396,00	824,00	0,00	326,50	181,50	36453,38	36868,38	37713,38	25867,85	26319,95	26445,85	26847,19	27262,19	27285,71	53040,35	53491,35	54019,85	13413,92	13865,42	14053,00
10.50min : 555.500m/z	0,00	125,00	254,54	0,00	328,00	680,00	0,00	396,00	824,00	0,00	326,50	181,50	11334,00	11749,00	12594,00	0,00	452,10	578,00	0,00	415,00	438,52	10320,73	10771,73	11300,23	0,00	451,50	639,08
10.50min : 565.500m/z	15888,61	16013,61	16143,15	0,00	328,00	680,00	0,00	396,00	824,00	0,00	326,50	181,50	22684,65	23099,65	23944,65	0,00	452,10	578,00	1699,97	2114,97	2138,49	0,00	451,00	979,50	9465,99	9917,49	10105,07
10.50min : 568.500m/z	0,00	125,00	254,54	0,00	328,00	680,00	0,00	396,00	824,00	0,00	326,50	181,50	0,00	415,00	1260,00	0,00	452,10	578,00	4917,32	5332,32	5355,84	0,00	451,00	979,50	0,00	451,50	639,08
10.50min : 577.500m/z	33817,05	33942,05	34071,59	0,00	328,00	680,00	0,00	396,00	824,00	38947,77	39274,27	39129,27	75502,84	75917,84	76762,84	75292,22	75744,32	75870,22	81920,00	82335,00	82358,52	71664,00	72115,00	72643,50	52955,77	53407,27	53594,85
10.50min : 579.500m/z	33616,63	33741,63	33871,17	0,00	328,00	680,00	0,00	396,00	824,00	0,00	326,50	181,50	0,00	415,00	1260,00	13230,10	13682,20	13808,10	23910,19	24325,19	24348,71	6815,98	7266,98	7795,48	8605,29	9056,79	9244,37
10.50min : 581.500m/z	88647,08	88772,08	88901,62	0,00	328,00	680,00	0,00	396,00	824,00	0,00	326,50	181,50	41791,87	42206,87	43051,87	19565,89	20017,99	20143,89	0,00	415,00	438,52	35880,43	36331,43	36859,93	0,00	451,50	639,08
10.50min : 591.500m/z	0,00	125,00	254,54	0,00	328,00	680,00	0,00	396,00	824,00	0,00	326,50	181,50	0,00	415,00	1260,00	0,00	452,10	578,00	0,00	415,00	438,52	7157,87	7608,87	8137,37	0,00	451,50	639,08
10.50min : 597.500m/z	33806,00	33931,00	34060,54	0,00	328,00	680,00	0,00	396,00	824,00	0,00	326,50	181,50	108421,31	108836,31	109681,31	2973,34	3425,44	3551,34	0,00	415,00	438,52	144588,31	145039,31	145567,81	21618,93	22070,43	22258,01
10.50min : 599.500m/z	4444,70	4569,70	4699,24	0,00	328,00	680,00	0,00	396,00	824,00	0,00	326,50	181,50	0,00	415,00	1260,00	0,00	452,10	578,00	0,00	415,00	438,52	0,00	451,00	979,50	0,00	451,50	639,08
10.50min : 601.500m/z	0,00	125,00	254,54	0,00	328,00	680,00	0,00	396,00	824,00	0,00	326,50	181,50	0,00	415,00	1260,00	0,00	452,10	578,00	2807,99	3222,99	3246,51	1855,25	2306,25	2834,75	0,00	451,50	639,08
10.50min : 613.500m/z	0,00	125,00	254,54	0,00	328,00	680,00	0,00	396,00	824,00	0,00	326,50	181,50	13939,67	14354,67	15199,67	0,00	452,10	578,00	0,00	415,00	438,52	10263,99	10714,99	11243,49	0,00	451,50	639,08
10.50min : 617.500m/z	0,00	125,00	254,54	0,00	328,00	680,00	0,00	396,00	824,00	0,00	326,50	181,50	14359,98	14774,98	15619,98	0,00	452,10	578,00	0,00	415,00	438,52	0,00	451,00	979,50	0,00	451,50	639,08
10.50min : 625.500m/z	0,00	125,00	254,54	0,00	328,00	680,00	2711,62	3107,62	3535,62	0,00	326,50	181,50	0,00	415,00	1260,00	0,00	452,10	578,00	0,00	415,00	438,52	0,00	451,00	979,50	0,00	451,50	639,08
10.50min : 631.500m/z	0,00	125,00	254,54	0,00	328,00	680,00	0,00	396,00	824,00	0,00	326,50	181,50	2612,74	3027,74	3872,74	8113,45	8565,55	8691,45	8885,73	9300,73	9324,25	0,00	451,00	979,50	0,00	451,50	639,08
10.50min : 659.500m/z	12102,08	12227,08	12356,62	0,00	328,00	680,00	0,00	396,00	824,00	98398,06	98724,56	98579,56	42594,98	43009,98	43854,98	138290,63	138742,73	138868,63	199241,67	199656,67	199680,19	87848,48	88299,48	88827,98	0,00	451,50	639,08
10.50min : 665.500m/z	1803,06	1928,06	2057,60	0,00	328,00	680,00	0,00	396,00	824,00	0,00	326,50	181,50	0,00	415,00	1260,00	0,00	452,10	578,00	0,00	415,00	438,52	3955,78	4406,78	4935,28	0,00	451,50	639,08
10.50min : 671.500m/z	0,00	125,00	254,54	0,00	328,00	680,00	0,00	396,00	824,00	0,00	326,50	181,50	0,00	415,00	1260,00	0,00	452,10	578,00	1461,84	1876,84	1900,36	0,00	451,00	979,50	0,00	451,50	639,08
10.50min : 695.500m/z	0,00	125,00	254,54	0,00	328,00	680,00	0,00	396,00	824,00	0,00	326,50	181,50	0,00	415,00	1260,00	0,00	452,10	578,00	0,00	415,00	438,52	1139,18	1590,18	2118,68	0,00	451,50	639,08
10.50min : 737.500m/z	0,00	125,00	254,54	0,00	328,00	680,00	0,00	396,00	824,00	0,00	326,50	181,50	16487,66	16902,66	17747,66	10871,99	11324,09	11449,99	27379,95	27794,95	27818,47	11953,99	12404,99	12933,49	0,00	451,50	639,08
10.50min : 773.500m/z	0,00	125,00	254,54	0,00	328,00	680,00	0,00	396,00	824,00	6649,69	6976,19	6831,19	0,00	415,00	1260,00	9027,49	9479,59	9605,49	13514,60	13929,60	13953,12	0,00	451,00	979,50	0,00	451,50	639,08
10.50min : 775.500m/z	940,48	1065,48	1195,02	0,00	328,00	680,00	0,00	396,00	824,00	0,00	326,50	181,50	0,00	415,00	1260,00	0,00	452,10	578,00	1418,59	1833,59	1857,11	0,00	451,00	979,50	0,00	451,50	639,08
10.50min : 779.500m/z	0,00	125,00	254,54	0,00	328,00	680,00	0,00	396,00	824,00	0,00	326,50	181,50	3236,01	3651,01	4496,01	0,00	452,10	578,00	0,00	415,00	438,52	0,00	451,00	979,50	0,00	451,50	639,08
10.50min : 785.500m/z	9265,69	9390,69	9520,23	0,00	328,00	680,00	0,00	396,00	824,00	3756,00	4082,50	3937,50	0,00	415,00	1260,00	4840,00	5292,10	5418,00	15263,71	15678,71	15702,23	4238,00	4689,00	5217,50	0,00	451,50	639,08
10.50min : 789.500m/z	0,00	125,00	254,54	0,00	328,00	680,00	0,00	396,00	824,00	0,00	326,50	181,50	0,00	415,00	1260,00	0,00	452,10	578,00	0,00	415,00	438,52	5619,60	6070,60	6599,10	0,00	451,50	639,08
11.50min : 125.500m/z	0,00	125,00	254,54	0,00	328,00	680,00	0,00	396,00	824,00	2405,81	2732,31	2587,31	0,00	415,00	1260,00	0,00	452,10	578,00	0,00	415,00	438,52	0,00	451,00	979,50	0,00	451,50	639,08
11.50min : 151.500m/z	0,00	125,00	254,54	0,00	328,00	680,00	0,00	396,00	824,00	4197,84	4524,34	4379,34	0,00	415,00	1260,00	0,00	452,10	578,00	0,00	415,00	438,52	0,00	451,00	979,50	0,00	451,50	639,08
11.50min : 159.500m/z	2675,54	2800,54	2930,08	4295,51	4623,51	4975,51	5398,08	5794,08	6222,08	2802,05	3128,55	2983,55	0,00	415,00	1260,00	0,00	452,10	578,00	7181,88	7596,88	7620,40	3306,25	3757,25	4285,75	0,00	451,50	639,08
11.50min : 169.500m/z	0,00	125,00	254,54	0,00	328,00	680,00	0,00	396,00	824,00	0,00	326,50	181,50	2688,26	3103,26	3948,26	0,00	452,10	578,00	0,00	415,00	438,52	3058,48	3509,48	4037,98	0,00	451,50	639,08
11.50min : 173.500m/z	0,00	125,00	254,54	0,00	328,00	680,00	3399,46	3795,46	4223,46	0,00	326,50	181,50	0,00	415,00	1260,00	4576,40	5028,50	5154,40	0,00	415,00	438,52	0,00	451,00	979,50	0,00	451,50	639,08
11.50min : 187.500m/z	74065,69	74190,69	74320,23	41440,34	41768,34	42120,34	310396,25	310792,25	311220,25	257701,83	258028,33	257883,33	322104,66	322519,66	323364,66	138893,28	139345,38	139471,28	399568,97	399983,97	400007,49	382436,72	382887,72	383416,22	319757,16	320208,66	320396,24
11.50min : 190.500m/z	0,00	125,00	254,54	0,00	328,00	680,00	0,00	396,00	824,00	0,00	326,50	181,50	4401,99	4816,99	5661,99	0,00	452,10	578,00	0,00	415,00	438,52	0,00	451,00	979,50	0,00	451,50	639,08
11.50min : 193.500m/z	0,00	125,00	254,54	0,00	328,00	680,00	0,00	396,00	824,00	0,00	326,50	181,50	0,00	415,00	1260,00	0,00	452,10	578,00	6701,26	7116,26	7139,78	3672,20	4123,20	4651,70	0,00	451,50	639,08
11.50min : 197.500m/z	0,00	125,00	254,54	0,00	328,00	680,00	0,00	396,00	824,00	0,00	326,50	181,50	1840,54	2255,54	3100,54	0,00	452,10	578,00	0,00	415,00	438,52	2372,96	2823,96	3352,46	0,00	451,50	639,08
11.50min : 209.500m/z	0,00	125,00	254,54	0,00	328,00	680,00	16407,04	16803,04	17231,04	0,00	326,50	181,50	0,00	415,00	1260,00	0,00	452,10	578,00	15506,06	15921,06	15944,58	0,00	451,00	979,50	13124,00	13575,50	13763,08
11.50min : 211.500m/z	0,00	125,00	254,54	0,00	328,00	680,00	0,00	396,00	824,00	45029,91	45356,41	45211,41	40408,00	40823,00	41668,00	41887,13	42339,23	42465,13	0,00	415,00	438,52	39395,79	39846,79	40375,29	0,00	451,50	639,08
11.50min : 213.500m/z	48000,60	48125,60	48255,14	55570,09	55898,09	56250,09	59749,41	60145,41	60573,41	0,00	326,50	181,50	25531,63	25946,63	26791,63	0,00	452,10	578,00	0,00	415,00	438,52	0,00	451,00	979,50	0,00	451,50	639,08
11.50min : 217.500m/z	0,00	125,00	254,54	0,00	328,00	680,00	0,00	396,00	824,00	1512,86	1839,36	1694,36	1572,66	1987,66	2832,66	0,00	452,10	578,00	0,00	415,00	438,52	0,00	451,00	979,50	0,00	451,50	639,08
11.50min : 227.500m/z	2596,31	2721,31	2850,85	0,00	328,00	680,00	0,00	396,00	824,00	0,00	326,50	181,50	0,00	415,00	1260,00	0,00	452,10	578,00	0,00	415,00	438,52	0,00	451,00	979,50	0,00	451,50	639,08
11.50min : 241.500m/z	2945,11	3070,11	3199,65	0,00	328,00	680,00	0,00	396,00	824,00	0,00	326,50	181,50	0,00	415,00	1260,00	0,00	452,10	578,00	0,00	415,00	438,52	10053,02	10504,02	11032,52	0,00	451,50	639,08
11.50min : 242.500m/z	0,00	125,00	254,54	0,00	328,00	680,00	0,00	396,00	824,00	0,00	326,50	181,50	0,00	415,00	1260,00	0,00	452,10	578,00	0,00	415,00	438,52	0,00	451,00	979,50	9653,02	10104,52	10292,10
11.50min : 243.500m/z	0,00	125,00	254,54	0,00	328,00	680,00	0,00	396,00	824,00	0,00	326,50	181,50	24189,22	24604,22	25449,22	0,00	452,10	578,00	0,00	415,00	438,52	0,00	451,00	979,50	0,00	451,50	639,08
11.50min : 257.500m/z	0,00	125,00	254,54	0,00	328,00	680,00	0,00	396,00	824,00	7705,03	8031,53	7886,53	0,00	415,00	1260,00	0,00	452,10	578,00	0,00	415,00	438,52	0,00	451,00	979,50	0,00	451,50	639,08
11.50min : 263.500m/z	0,00	125,00	254,54	0,00	328,00	680,00	0,00	396,00	824,00	0,00	326,50	181,50	0,00	415,00	1260,00	9068,96	9521,06	9646,96	0,00	415,00	438,52	0,00	451,00	979,50	0,00	451,50	639,08
11.50min : 265.500m/z	0,00	125,00	254,54	0,00	328,00	680,00	0,00	396,00	824,00	0,00	326,50	181,50	0,00	415,00	1260,00	0,00	452,10	578,00	0,00	415,00	438,52	3270,64	3721,64	4250,14	0,00	451,50	639,08
11.50min : 267.500m/z	0,00	125,00	254,54	0,00	328,00	680,00	0,00	396,00	824,00	0,00	326,50	181,50	0,00	415,00	1260,00	0,00	452,10	578,00	12863,95	13278,95	13302,47	0,00	451,00	979,50	0,00	451,50	639,08
11.50min : 275.500m/z	0,00	125,00	254,54	0,00	328,00	680,00	0,00	396,00	824,00	1056,27	1382,77	1237,77	0,00	415,00	1260,00	0,00	452,10	578,00	0,00	415,00	438,52	0,00	451,00	979,50	0,00	451,50	639,08
11.50min : 281.500m/z	0,00	125,00	254,54	0,00	328,00	680,00	0,00	396,00	824,00	0,00	326,50	181,50	0,00	415,00	1260,00	0,00	452,10	578,00	2034,39	2449,39	2472,91	0,00	451,00	979,50	0,00	451,50	639,08
11.50min : 287.500m/z	0,00	125,00	254,54	0,00	328,00	680,00	4271,77	4667,77	5095,77	0,00	326,50	181,50	23502,87	23917,87	24762,87	9230,53	9682,63	9808,53	0,00	415,00	438,52	29399,38	29850,38	30378,88	11582,00	12033,50	12221,08
11.50min : 289.500m/z	0,00	125,00	254,54	0,00	328,00	680,00	25971,00	26367,00	26795,00	0,00	326,50	181,50	0,00	415,00	1260,00	0,00	452,10	578,00	6006,02	6421,02	6444,54	7033,77	7484,77	8013,27	0,00	451,50	639,08
11.50min : 298.500m/z	0,00	125,00	254,54	0,00	328,00	680,00	0,00	396,00	824,00	0,00	326,50	181,50	34777,46	35192,46	36037,46	4446,38	4898,48	5024,38	6084,43	6499,43	6522,95	0,00	451,00	979,50	0,00	451,50	639,08
11.50min : 303.500m/z	0,00	125,00	254,54	0,00	328,00	680,00	0,00	396,00	824,00	0,00	326,50	181,50	8254,43	8669,43	9514,43	7497,88	7949,98	8075,88	0,00	415,00	438,52	12128,25	12579,25	13107,75	21263,98	21715,48	21903,06
11.50min : 317.500m/z	0,00	125,00	254,54	0,00	328,00	680,00	0,00	396,00	824,00	25489,88	25816,38	25671,38	0,00	415,00	1260,00	14536,33	14988,43	15114,33	0,00	415,00	438,52	23647,42	24098,42	24626,92	26875,94	27327,44	27515,02
11.50min : 325.500m/z	0,00	125,00	254,54	0,00	328,00	680,00	0,00	396,00	824,00	0,00	326,50	181,50	2401,96	2816,96	3661,96	0,00	452,10	578,00	0,00	415,00	438,52	0,00	451,00	979,50	0,00	451,50	639,08
11.50min : 327.500m/z	0,00	125,00	254,54	0,00	328,00	680,00	0,00	396,00	824,00	0,00	326,50	181,50	0,00	415,00	1260,00	3296,75	3748,85	3874,75	6051,71	6466,71	6490,23	0,00	451,00	979,50	0,00	451,50	639,08
11.50min : 328.500m/z	0,00	125,00	254,54	0,00	328,00	680,00	0,00	396,00	824,00	0,00	326,50	181,50	23227,70	23642,70	24487,70	23714,00	24166,10	24292,00	0,00	415,00	438,52	0,00	451,00	979,50	59116,34	59567,84	59755,42
11.50min : 331.500m/z	0,00	125,00	254,54	0,00	328,00	680,00	0,00	396,00	824,00	0,00	326,50	181,50	0,00	415,00	1260,00	0,00	452,10	578,00	0,00	415,00	438,52	2437,14	2888,14	3416,64	0,00	451,50	639,08
11.50min : 333.500m/z	0,00	125,00	254,54	0,00	328,00	680,00	0,00	396,00	824,00	0,00	326,50	181,50	13356,20	13771,20	14616,20	0,00	452,10	578,00	0,00	415,00	438,52	16541,48	16992,48	17520,98	0,00	451,50	639,08
11.50min : 357.500m/z	0,00	125,00	254,54	0,00	328,00	680,00	1532,16	1928,16	2356,16	0,00	326,50	181,50	0,00	415,00	1260,00	0,00	452,10	578,00	0,00	415,00	438,52	0,00	451,00	979,50	0,00	451,50	639,08
11.50min : 359.500m/z	0,00	125,00	254,54	0,00	328,00	680,00	0,00	396,00	824,00	0,00	326,50	181,50	9791,28	10206,28	11051,28	0,00	452,10	578,00	15158,90	15573,90	15597,42	0,00	451,00	979,50	0,00	451,50	639,08
11.50min : 361.500m/z	9735,02	9860,02	9989,56	0,00	328,00	680,00	0,00	396,00	824,00	0,00	326,50	181,50	0,00	415,00	1260,00	0,00	452,10	578,00	0,00	415,00	438,52	0,00	451,00	979,50	0,00	451,50	639,08
11.50min : 363.500m/z	0,00	125,00	254,54	0,00	328,00	680,00	0,00	396,00	824,00	0,00	326,50	181,50	3499,59	3914,59	4759,59	4374,10	4826,20	4952,10	0,00	415,00	438,52	0,00	451,00	979,50	0,00	451,50	639,08
11.50min : 365.500m/z	14379,08	14504,08	14633,62	0,00	328,00	680,00	0,00	396,00	824,00	0,00	326,50	181,50	0,00	415,00	1260,00	0,00	452,10	578,00	0,00	415,00	438,52	0,00	451,00	979,50	0,00	451,50	639,08
11.50min : 375.500m/z	2884,06	3009,06	3138,60	0,00	328,00	680,00	0,00	396,00	824,00	0,00	326,50	181,50	0,00	415,00	1260,00	0,00	452,10	578,00	2046,88	2461,88	2485,40	0,00	451,00	979,50	0,00	451,50	639,08
11.50min : 378.500m/z	0,00	125,00	254,54	0,00	328,00	680,00	0,00	396,00	824,00	0,00	326,50	181,50	0,00	415,00	1260,00	0,00	452,10	578,00	938,38	1353,38	1376,90	0,00	451,00	979,50	0,00	451,50	639,08
11.50min : 379.500m/z	76231,17	76356,17	76485,71	0,00	328,00	680,00	0,00	396,00	824,00	0,00	326,50	181,50	17515,63	17930,63	18775,63	0,00	452,10	578,00	0,00	415,00	438,52	0,00	451,00	979,50	0,00	451,50	639,08
11.50min : 383.500m/z	0,00	125,00	254,54	0,00	328,00	680,00	0,00	396,00	824,00	0,00	326,50	181,50	5922,57	6337,57	7182,57	0,00	452,10	578,00	2107,65	2522,65	2546,17	4645,45	5096,45	5624,95	0,00	451,50	639,08
11.50min : 389.500m/z	7085,85	7210,85	7340,39	0,00	328,00	680,00	0,00	396,00	824,00	0,00	326,50	181,50	10694,05	11109,05	11954,05	0,00	452,10	578,00	11156,01	11571,01	11594,53	0,00	451,00	979,50	0,00	451,50	639,08
11.50min : 391.500m/z	0,00	125,00	254,54	0,00	328,00	680,00	0,00	396,00	824,00	0,00	326,50	181,50	0,00	415,00	1260,00	0,00	452,10	578,00	1980,61	2395,61	2419,13	0,00	451,00	979,50	0,00	451,50	639,08
11.50min : 397.500m/z	0,00	125,00	254,54	0,00	328,00	680,00	0,00	396,00	824,00	0,00	326,50	181,50	5472,23	5887,23	6732,23	1491,03	1943,13	2069,03	0,00	415,00	438,52	5829,37	6280,37	6808,87	5357,73	5809,23	5996,81
11.50min : 403.500m/z	0,00	125,00	254,54	0,00	328,00	680,00	0,00	396,00	824,00	0,00	326,50	181,50	4435,04	4850,04	5695,04	1900,70	2352,80	2478,70	3330,63	3745,63	3769,15	6195,59	6646,59	7175,09	0,00	451,50	639,08
11.50min : 413.500m/z	0,00	125,00	254,54	0,00	328,00	680,00	4765,98	5161,98	5589,98	0,00	326,50	181,50	0,00	415,00	1260,00	0,00	452,10	578,00	4886,66	5301,66	5325,18	8937,83	9388,83	9917,33	3797,97	4249,47	4437,05
11.50min : 417.500m/z	101168,44	101293,44	101422,98	9709,29	10037,29	10389,29	0,00	396,00	824,00	20003,67	20330,17	20185,17	0,00	415,00	1260,00	27447,20	27899,30	28025,20	49334,96	49749,96	49773,48	46924,69	47375,69	47904,19	8961,99	9413,49	9601,07
11.50min : 419.500m/z	9127,39	9252,39	9381,93	0,00	328,00	680,00	0,00	396,00	824,00	0,00	326,50	181,50	0,00	415,00	1260,00	0,00	452,10	578,00	6928,74	7343,74	7367,26	2197,43	2648,43	3176,93	0,00	451,50	639,08
11.50min : 421.500m/z	46747,67	46872,67	47002,21	0,00	328,00	680,00	0,00	396,00	824,00	11275,97	11602,47	11457,47	36509,14	36924,14	37769,14	48027,11	48479,21	48605,11	50506,51	50921,51	50945,03	34579,96	35030,96	35559,46	7475,79	7927,29	8114,87
11.50min : 423.500m/z	0,00	125,00	254,54	0,00	328,00	680,00	0,00	396,00	824,00	0,00	326,50	181,50	4258,70	4673,70	5518,70	0,00	452,10	578,00	0,00	415,00	438,52	0,00	451,00	979,50	0,00	451,50	639,08
11.50min : 425.500m/z	0,00	125,00	254,54	0,00	328,00	680,00	0,00	396,00	824,00	0,00	326,50	181,50	0,00	415,00	1260,00	0,00	452,10	578,00	13935,73	14350,73	14374,25	0,00	451,00	979,50	0,00	451,50	639,08
11.50min : 429.500m/z	13935,45	14060,45	14189,99	0,00	328,00	680,00	0,00	396,00	824,00	0,00	326,50	181,50	0,00	415,00	1260,00	0,00	452,10	578,00	1440,89	1855,89	1879,41	0,00	451,00	979,50	1372,20	1823,70	2011,28
11.50min : 433.500m/z	1455,70	1580,70	1710,24	0,00	328,00	680,00	0,00	396,00	824,00	0,00	326,50	181,50	0,00	415,00	1260,00	0,00	452,10	578,00	2625,81	3040,81	3064,33	16306,55	16757,55	17286,05	15175,81	15627,31	15814,89
11.50min : 435.500m/z	4506,60	4631,60	4761,14	0,00	328,00	680,00	2246,49	2642,49	3070,49	4399,78	4726,28	4581,28	2577,29	2992,29	3837,29	0,00	452,10	578,00	0,00	415,00	438,52	0,00	451,00	979,50	0,00	451,50	639,08
11.50min : 442.500m/z	0,00	125,00	254,54	0,00	328,00	680,00	0,00	396,00	824,00	0,00	326,50	181,50	3950,92	4365,92	5210,92	0,00	452,10	578,00	0,00	415,00	438,52	0,00	451,00	979,50	5922,70	6374,20	6561,78
11.50min : 444.500m/z	0,00	125,00	254,54	0,00	328,00	680,00	0,00	396,00	824,00	993,79	1320,29	1175,29	0,00	415,00	1260,00	0,00	452,10	578,00	0,00	415,00	438,52	0,00	451,00	979,50	0,00	451,50	639,08
11.50min : 447.500m/z	233056,21	233181,21	233310,75	7550,11	7878,11	8230,11	38077,98	38473,98	38901,98	337376,91	337703,41	337558,41	395670,29	396085,29	396930,29	405871,56	406323,66	406449,56	454094,48	454509,48	454533,00	383979,27	384430,27	384958,77	169065,55	169517,05	169704,63
11.50min : 455.500m/z	1225,15	1350,15	1479,69	0,00	328,00	680,00	0,00	396,00	824,00	0,00	326,50	181,50	0,00	415,00	1260,00	0,00	452,10	578,00	1343,24	1758,24	1781,76	0,00	451,00	979,50	0,00	451,50	639,08
11.50min : 457.500m/z	0,00	125,00	254,54	0,00	328,00	680,00	0,00	396,00	824,00	0,00	326,50	181,50	0,00	415,00	1260,00	0,00	452,10	578,00	2375,12	2790,12	2813,64	0,00	451,00	979,50	0,00	451,50	639,08
11.50min : 459.500m/z	0,00	125,00	254,54	0,00	328,00	680,00	0,00	396,00	824,00	4740,92	5067,42	4922,42	0,00	415,00	1260,00	6649,39	7101,49	7227,39	0,00	415,00	438,52	0,00	451,00	979,50	0,00	451,50	639,08
11.50min : 461.500m/z	0,00	125,00	254,54	0,00	328,00	680,00	1386,03	1782,03	2210,03	0,00	326,50	181,50	0,00	415,00	1260,00	0,00	452,10	578,00	0,00	415,00	438,52	2403,48	2854,48	3382,98	0,00	451,50	639,08
11.50min : 463.500m/z	0,00	125,00	254,54	0,00	328,00	680,00	0,00	396,00	824,00	0,00	326,50	181,50	4233,88	4648,88	5493,88	0,00	452,10	578,00	0,00	415,00	438,52	4035,72	4486,72	5015,22	0,00	451,50	639,08
11.50min : 465.500m/z	3860,75	3985,75	4115,29	0,00	328,00	680,00	0,00	396,00	824,00	0,00	326,50	181,50	0,00	415,00	1260,00	0,00	452,10	578,00	0,00	415,00	438,52	0,00	451,00	979,50	0,00	451,50	639,08
11.50min : 467.500m/z	15121,93	15246,93	15376,47	0,00	328,00	680,00	0,00	396,00	824,00	3596,95	3923,45	3778,45	0,00	415,00	1260,00	0,00	452,10	578,00	15760,40	16175,40	16198,92	11051,02	11502,02	12030,52	0,00	451,50	639,08
11.50min : 473.500m/z	0,00	125,00	254,54	0,00	328,00	680,00	0,00	396,00	824,00	0,00	326,50	181,50	0,00	415,00	1260,00	7142,24	7594,34	7720,24	0,00	415,00	438,52	0,00	451,00	979,50	0,00	451,50	639,08
11.50min : 477.500m/z	0,00	125,00	254,54	0,00	328,00	680,00	0,00	396,00	824,00	0,00	326,50	181,50	17187,70	17602,70	18447,70	13407,07	13859,17	13985,07	0,00	415,00	438,52	0,00	451,00	979,50	0,00	451,50	639,08
11.50min : 483.500m/z	0,00	125,00	254,54	0,00	328,00	680,00	0,00	396,00	824,00	0,00	326,50	181,50	5883,54	6298,54	7143,54	6433,01	6885,11	7011,01	0,00	415,00	438,52	5493,69	5944,69	6473,19	0,00	451,50	639,08
11.50min : 485.500m/z	15333,19	15458,19	15587,73	0,00	328,00	680,00	0,00	396,00	824,00	0,00	326,50	181,50	5806,52	6221,52	7066,52	3174,62	3626,72	3752,62	0,00	415,00	438,52	0,00	451,00	979,50	0,00	451,50	639,08
11.50min : 505.500m/z	4589,98	4714,98	4844,52	0,00	328,00	680,00	0,00	396,00	824,00	0,00	326,50	181,50	6211,81	6626,81	7471,81	6539,76	6991,86	7117,76	10813,45	11228,45	11251,97	0,00	451,00	979,50	3215,96	3667,46	3855,04
11.50min : 510.500m/z	0,00	125,00	254,54	0,00	328,00	680,00	0,00	396,00	824,00	0,00	326,50	181,50	0,00	415,00	1260,00	5743,15	6195,25	6321,15	5580,97	5995,97	6019,49	0,00	451,00	979,50	0,00	451,50	639,08
11.50min : 515.500m/z	12389,39	12514,39	12643,93	0,00	328,00	680,00	0,00	396,00	824,00	11045,35	11371,85	11226,85	10474,57	10889,57	11734,57	11181,79	11633,89	11759,79	0,00	415,00	438,52	11018,10	11469,10	11997,60	7735,87	8187,37	8374,95
11.50min : 540.500m/z	0,00	125,00	254,54	0,00	328,00	680,00	0,00	396,00	824,00	0,00	326,50	181,50	0,00	415,00	1260,00	0,00	452,10	578,00	0,00	415,00	438,52	0,00	451,00	979,50	4136,00	4587,50	4775,08
11.50min : 555.500m/z	0,00	125,00	254,54	9101,72	9429,72	9781,72	8416,28	8812,28	9240,28	0,00	326,50	181,50	0,00	415,00	1260,00	0,00	452,10	578,00	0,00	415,00	438,52	0,00	451,00	979,50	0,00	451,50	639,08
11.50min : 561.500m/z	22361,86	22486,86	22616,40	0,00	328,00	680,00	0,00	396,00	824,00	44779,54	45106,04	44961,04	49693,70	50108,70	50953,70	53923,64	54375,74	54501,64	55093,30	55508,30	55531,82	44556,79	45007,79	45536,29	21044,46	21495,96	21683,54
11.50min : 565.500m/z	3055,73	3180,73	3310,27	0,00	328,00	680,00	0,00	396,00	824,00	0,00	326,50	181,50	0,00	415,00	1260,00	0,00	452,10	578,00	0,00	415,00	438,52	0,00	451,00	979,50	0,00	451,50	639,08
11.50min : 567.500m/z	0,00	125,00	254,54	0,00	328,00	680,00	0,00	396,00	824,00	0,00	326,50	181,50	32137,94	32552,94	33397,94	0,00	452,10	578,00	14384,70	14799,70	14823,22	0,00	451,00	979,50	4761,91	5213,41	5400,99
11.50min : 568.500m/z	0,00	125,00	254,54	0,00	328,00	680,00	0,00	396,00	824,00	3311,10	3637,60	3492,60	0,00	415,00	1260,00	0,00	452,10	578,00	0,00	415,00	438,52	0,00	451,00	979,50	0,00	451,50	639,08
11.50min : 577.500m/z	0,00	125,00	254,54	0,00	328,00	680,00	0,00	396,00	824,00	0,00	326,50	181,50	3132,00	3547,00	4392,00	0,00	452,10	578,00	0,00	415,00	438,52	3291,99	3742,99	4271,49	0,00	451,50	639,08
11.50min : 579.500m/z	0,00	125,00	254,54	6797,92	7125,92	7477,92	0,00	396,00	824,00	0,00	326,50	181,50	22878,44	23293,44	24138,44	0,00	452,10	578,00	0,00	415,00	438,52	15332,24	15783,24	16311,74	0,00	451,50	639,08
11.50min : 581.500m/z	0,00	125,00	254,54	0,00	328,00	680,00	0,00	396,00	824,00	0,00	326,50	181,50	8457,96	8872,96	9717,96	0,00	452,10	578,00	0,00	415,00	438,52	0,00	451,00	979,50	0,00	451,50	639,08
11.50min : 583.500m/z	20082,86	20207,86	20337,40	0,00	328,00	680,00	0,00	396,00	824,00	0,00	326,50	181,50	0,00	415,00	1260,00	0,00	452,10	578,00	0,00	415,00	438,52	0,00	451,00	979,50	0,00	451,50	639,08
11.50min : 609.500m/z	12784,00	12909,00	13038,54	0,00	328,00	680,00	0,00	396,00	824,00	0,00	326,50	181,50	0,00	415,00	1260,00	0,00	452,10	578,00	0,00	415,00	438,52	0,00	451,00	979,50	0,00	451,50	639,08
11.50min : 615.500m/z	0,00	125,00	254,54	0,00	328,00	680,00	0,00	396,00	824,00	0,00	326,50	181,50	1303,77	1718,77	2563,77	0,00	452,10	578,00	0,00	415,00	438,52	0,00	451,00	979,50	0,00	451,50	639,08
11.50min : 631.500m/z	25281,61	25406,61	25536,15	0,00	328,00	680,00	0,00	396,00	824,00	10089,99	10416,49	10271,49	0,00	415,00	1260,00	0,00	452,10	578,00	37912,47	38327,47	38350,99	18938,66	19389,66	19918,16	0,00	451,50	639,08
11.50min : 645.500m/z	2790,60	2915,60	3045,14	0,00	328,00	680,00	0,00	396,00	824,00	0,00	326,50	181,50	0,00	415,00	1260,00	0,00	452,10	578,00	0,00	415,00	438,52	0,00	451,00	979,50	0,00	451,50	639,08
11.50min : 651.500m/z	5900,50	6025,50	6155,04	0,00	328,00	680,00	0,00	396,00	824,00	0,00	326,50	181,50	0,00	415,00	1260,00	0,00	452,10	578,00	0,00	415,00	438,52	0,00	451,00	979,50	0,00	451,50	639,08
11.50min : 659.500m/z	13896,96	14021,96	14151,50	0,00	328,00	680,00	0,00	396,00	824,00	83109,09	83435,59	83290,59	32003,64	32418,64	33263,64	89207,39	89659,49	89785,39	141006,88	141421,88	141445,40	59772,99	60223,99	60752,49	0,00	451,50	639,08
11.50min : 687.500m/z	0,00	125,00	254,54	0,00	328,00	680,00	0,00	396,00	824,00	0,00	326,50	181,50	0,00	415,00	1260,00	0,00	452,10	578,00	6644,64	7059,64	7083,16	0,00	451,00	979,50	0,00	451,50	639,08
11.50min : 691.500m/z	0,00	125,00	254,54	0,00	328,00	680,00	0,00	396,00	824,00	0,00	326,50	181,50	0,00	415,00	1260,00	13417,48	13869,58	13995,48	0,00	415,00	438,52	0,00	451,00	979,50	0,00	451,50	639,08
11.50min : 749.500m/z	0,00	125,00	254,54	0,00	328,00	680,00	0,00	396,00	824,00	67275,83	67602,33	67457,33	0,00	415,00	1260,00	0,00	452,10	578,00	0,00	415,00	438,52	0,00	451,00	979,50	0,00	451,50	639,08
11.50min : 751.500m/z	0,00	125,00	254,54	0,00	328,00	680,00	0,00	396,00	824,00	0,00	326,50	181,50	943,74	1358,74	2203,74	0,00	452,10	578,00	0,00	415,00	438,52	0,00	451,00	979,50	0,00	451,50	639,08
11.50min : 753.500m/z	0,00	125,00	254,54	0,00	328,00	680,00	0,00	396,00	824,00	0,00	326,50	181,50	1356,06	1771,06	2616,06	0,00	452,10	578,00	0,00	415,00	438,52	0,00	451,00	979,50	0,00	451,50	639,08
11.50min : 775.500m/z	7832,51	7957,51	8087,05	0,00	328,00	680,00	0,00	396,00	824,00	0,00	326,50	181,50	0,00	415,00	1260,00	0,00	452,10	578,00	0,00	415,00	438,52	0,00	451,00	979,50	0,00	451,50	639,08
11.50min : 791.500m/z	14935,86	15060,86	15190,40	0,00	328,00	680,00	0,00	396,00	824,00	0,00	326,50	181,50	0,00	415,00	1260,00	0,00	452,10	578,00	0,00	415,00	438,52	0,00	451,00	979,50	0,00	451,50	639,08
12.50min : 155.500m/z	0,00	125,00	254,54	0,00	328,00	680,00	0,00	396,00	824,00	0,00	326,50	181,50	0,00	415,00	1260,00	0,00	452,10	578,00	0,00	415,00	438,52	10471,11	10922,11	11450,61	0,00	451,50	639,08
12.50min : 173.500m/z	0,00	125,00	254,54	0,00	328,00	680,00	0,00	396,00	824,00	0,00	326,50	181,50	0,00	415,00	1260,00	0,00	452,10	578,00	0,00	415,00	438,52	17239,94	17690,94	18219,44	0,00	451,50	639,08
12.50min : 199.500m/z	0,00	125,00	254,54	0,00	328,00	680,00	0,00	396,00	824,00	0,00	326,50	181,50	0,00	415,00	1260,00	0,00	452,10	578,00	0,00	415,00	438,52	21952,07	22403,07	22931,57	0,00	451,50	639,08
12.50min : 211.500m/z	0,00	125,00	254,54	0,00	328,00	680,00	0,00	396,00	824,00	0,00	326,50	181,50	0,00	415,00	1260,00	0,00	452,10	578,00	0,00	415,00	438,52	0,00	451,00	979,50	12750,00	13201,50	13389,08
12.50min : 214.500m/z	0,00	125,00	254,54	0,00	328,00	680,00	0,00	396,00	824,00	2744,13	3070,63	2925,63	0,00	415,00	1260,00	0,00	452,10	578,00	8768,00	9183,00	9206,52	0,00	451,00	979,50	0,00	451,50	639,08
12.50min : 216.500m/z	0,00	125,00	254,54	0,00	328,00	680,00	0,00	396,00	824,00	0,00	326,50	181,50	0,00	415,00	1260,00	0,00	452,10	578,00	0,00	415,00	438,52	0,00	451,00	979,50	3640,00	4091,50	4279,08
12.50min : 236.500m/z	8432,69	8557,69	8687,23	0,00	328,00	680,00	7054,74	7450,74	7878,74	0,00	326,50	181,50	0,00	415,00	1260,00	61799,68	62251,78	62377,68	48806,17	49221,17	49244,69	0,00	451,00	979,50	0,00	451,50	639,08
12.50min : 243.500m/z	0,00	125,00	254,54	0,00	328,00	680,00	0,00	396,00	824,00	10499,15	10825,65	10680,65	17500,57	17915,57	18760,57	0,00	452,10	578,00	8043,46	8458,46	8481,98	0,00	451,00	979,50	11436,40	11887,90	12075,48
12.50min : 257.500m/z	0,00	125,00	254,54	0,00	328,00	680,00	0,00	396,00	824,00	0,00	326,50	181,50	0,00	415,00	1260,00	0,00	452,10	578,00	0,00	415,00	438,52	0,00	451,00	979,50	3338,08	3789,58	3977,16
12.50min : 259.500m/z	0,00	125,00	254,54	0,00	328,00	680,00	0,00	396,00	824,00	3036,46	3362,96	3217,96	5162,58	5577,58	6422,58	0,00	452,10	578,00	0,00	415,00	438,52	0,00	451,00	979,50	0,00	451,50	639,08
12.50min : 263.500m/z	0,00	125,00	254,54	0,00	328,00	680,00	0,00	396,00	824,00	0,00	326,50	181,50	5323,33	5738,33	6583,33	0,00	452,10	578,00	13059,15	13474,15	13497,67	0,00	451,00	979,50	0,00	451,50	639,08
12.50min : 271.500m/z	0,00	125,00	254,54	0,00	328,00	680,00	0,00	396,00	824,00	0,00	326,50	181,50	0,00	415,00	1260,00	0,00	452,10	578,00	10379,37	10794,37	10817,89	0,00	451,00	979,50	0,00	451,50	639,08
12.50min : 299.500m/z	0,00	125,00	254,54	0,00	328,00	680,00	0,00	396,00	824,00	0,00	326,50	181,50	23308,78	23723,78	24568,78	0,00	452,10	578,00	0,00	415,00	438,52	0,00	451,00	979,50	0,00	451,50	639,08
12.50min : 301.500m/z	0,00	125,00	254,54	0,00	328,00	680,00	0,00	396,00	824,00	0,00	326,50	181,50	3303,40	3718,40	4563,40	0,00	452,10	578,00	0,00	415,00	438,52	0,00	451,00	979,50	11706,00	12157,50	12345,08
12.50min : 312.500m/z	0,00	125,00	254,54	0,00	328,00	680,00	0,00	396,00	824,00	110079,18	110405,68	110260,68	0,00	415,00	1260,00	26598,48	27050,58	27176,48	61323,53	61738,53	61762,05	0,00	451,00	979,50	49353,81	49805,31	49992,89
12.50min : 313.500m/z	0,00	125,00	254,54	0,00	328,00	680,00	0,00	396,00	824,00	0,00	326,50	181,50	0,00	415,00	1260,00	0,00	452,10	578,00	0,00	415,00	438,52	2421,79	2872,79	3401,29	0,00	451,50	639,08
12.50min : 317.500m/z	0,00	125,00	254,54	0,00	328,00	680,00	0,00	396,00	824,00	0,00	326,50	181,50	0,00	415,00	1260,00	0,00	452,10	578,00	0,00	415,00	438,52	0,00	451,00	979,50	11159,13	11610,63	11798,21
12.50min : 325.500m/z	0,00	125,00	254,54	0,00	328,00	680,00	0,00	396,00	824,00	2165,99	2492,49	2347,49	0,00	415,00	1260,00	0,00	452,10	578,00	0,00	415,00	438,52	0,00	451,00	979,50	0,00	451,50	639,08
12.50min : 342.500m/z	0,00	125,00	254,54	0,00	328,00	680,00	0,00	396,00	824,00	0,00	326,50	181,50	0,00	415,00	1260,00	11255,33	11707,43	11833,33	18879,31	19294,31	19317,83	0,00	451,00	979,50	0,00	451,50	639,08
12.50min : 351.500m/z	12299,47	12424,47	12554,01	0,00	328,00	680,00	0,00	396,00	824,00	0,00	326,50	181,50	0,00	415,00	1260,00	0,00	452,10	578,00	0,00	415,00	438,52	0,00	451,00	979,50	0,00	451,50	639,08
12.50min : 357.500m/z	0,00	125,00	254,54	0,00	328,00	680,00	0,00	396,00	824,00	0,00	326,50	181,50	0,00	415,00	1260,00	3134,37	3586,47	3712,37	0,00	415,00	438,52	0,00	451,00	979,50	0,00	451,50	639,08
12.50min : 359.500m/z	0,00	125,00	254,54	0,00	328,00	680,00	0,00	396,00	824,00	0,00	326,50	181,50	0,00	415,00	1260,00	7160,50	7612,60	7738,50	0,00	415,00	438,52	0,00	451,00	979,50	0,00	451,50	639,08
12.50min : 373.500m/z	9345,06	9470,06	9599,60	0,00	328,00	680,00	0,00	396,00	824,00	0,00	326,50	181,50	0,00	415,00	1260,00	0,00	452,10	578,00	0,00	415,00	438,52	3270,11	3721,11	4249,61	0,00	451,50	639,08
12.50min : 383.500m/z	0,00	125,00	254,54	0,00	328,00	680,00	0,00	396,00	824,00	0,00	326,50	181,50	0,00	415,00	1260,00	0,00	452,10	578,00	0,00	415,00	438,52	7142,23	7593,23	8121,73	0,00	451,50	639,08
12.50min : 417.500m/z	2908,46	3033,46	3163,00	0,00	328,00	680,00	0,00	396,00	824,00	0,00	326,50	181,50	0,00	415,00	1260,00	0,00	452,10	578,00	0,00	415,00	438,52	0,00	451,00	979,50	0,00	451,50	639,08
12.50min : 419.500m/z	0,00	125,00	254,54	0,00	328,00	680,00	0,00	396,00	824,00	0,00	326,50	181,50	10391,57	10806,57	11651,57	0,00	452,10	578,00	0,00	415,00	438,52	15978,33	16429,33	16957,83	0,00	451,50	639,08
12.50min : 421.500m/z	0,00	125,00	254,54	0,00	328,00	680,00	0,00	396,00	824,00	0,00	326,50	181,50	0,00	415,00	1260,00	0,00	452,10	578,00	0,00	415,00	438,52	4765,99	5216,99	5745,49	0,00	451,50	639,08
12.50min : 431.500m/z	0,00	125,00	254,54	0,00	328,00	680,00	0,00	396,00	824,00	37479,02	37805,52	37660,52	67127,55	67542,55	68387,55	46900,02	47352,12	47478,02	75509,22	75924,22	75947,74	0,00	451,00	979,50	22055,35	22506,85	22694,43
12.50min : 433.500m/z	0,00	125,00	254,54	0,00	328,00	680,00	0,00	396,00	824,00	0,00	326,50	181,50	6443,99	6858,99	7703,99	0,00	452,10	578,00	0,00	415,00	438,52	0,00	451,00	979,50	0,00	451,50	639,08
12.50min : 435.500m/z	0,00	125,00	254,54	0,00	328,00	680,00	0,00	396,00	824,00	0,00	326,50	181,50	8883,95	9298,95	10143,95	8379,37	8831,47	8957,37	10323,90	10738,90	10762,42	0,00	451,00	979,50	0,00	451,50	639,08
12.50min : 451.500m/z	0,00	125,00	254,54	0,00	328,00	680,00	0,00	396,00	824,00	0,00	326,50	181,50	1826,74	2241,74	3086,74	0,00	452,10	578,00	0,00	415,00	438,52	0,00	451,00	979,50	0,00	451,50	639,08
12.50min : 457.500m/z	0,00	125,00	254,54	0,00	328,00	680,00	0,00	396,00	824,00	0,00	326,50	181,50	2573,95	2988,95	3833,95	0,00	452,10	578,00	0,00	415,00	438,52	0,00	451,00	979,50	0,00	451,50	639,08
12.50min : 471.500m/z	0,00	125,00	254,54	0,00	328,00	680,00	0,00	396,00	824,00	0,00	326,50	181,50	0,00	415,00	1260,00	0,00	452,10	578,00	0,00	415,00	438,52	0,00	451,00	979,50	16587,33	17038,83	17226,41
12.50min : 475.500m/z	0,00	125,00	254,54	0,00	328,00	680,00	0,00	396,00	824,00	0,00	326,50	181,50	0,00	415,00	1260,00	0,00	452,10	578,00	0,00	415,00	438,52	2555,65	3006,65	3535,15	0,00	451,50	639,08
12.50min : 477.500m/z	3979,43	4104,43	4233,97	0,00	328,00	680,00	0,00	396,00	824,00	0,00	326,50	181,50	2886,58	3301,58	4146,58	0,00	452,10	578,00	3267,18	3682,18	3705,70	0,00	451,00	979,50	0,00	451,50	639,08
12.50min : 489.500m/z	0,00	125,00	254,54	0,00	328,00	680,00	0,00	396,00	824,00	5219,44	5545,94	5400,94	0,00	415,00	1260,00	11233,99	11686,09	11811,99	10398,08	10813,08	10836,60	0,00	451,00	979,50	0,00	451,50	639,08
12.50min : 491.500m/z	0,00	125,00	254,54	0,00	328,00	680,00	0,00	396,00	824,00	0,00	326,50	181,50	0,00	415,00	1260,00	0,00	452,10	578,00	0,00	415,00	438,52	0,00	451,00	979,50	5715,86	6167,36	6354,94
12.50min : 503.500m/z	0,00	125,00	254,54	0,00	328,00	680,00	0,00	396,00	824,00	0,00	326,50	181,50	0,00	415,00	1260,00	4401,97	4854,07	4979,97	0,00	415,00	438,52	0,00	451,00	979,50	0,00	451,50	639,08
12.50min : 505.500m/z	0,00	125,00	254,54	0,00	328,00	680,00	0,00	396,00	824,00	0,00	326,50	181,50	0,00	415,00	1260,00	4220,12	4672,22	4798,12	8414,30	8829,30	8852,82	8030,29	8481,29	9009,79	0,00	451,50	639,08
12.50min : 507.500m/z	0,00	125,00	254,54	0,00	328,00	680,00	0,00	396,00	824,00	0,00	326,50	181,50	0,00	415,00	1260,00	6947,54	7399,64	7525,54	9882,99	10297,99	10321,51	5023,37	5474,37	6002,87	0,00	451,50	639,08
12.50min : 512.500m/z	0,00	125,00	254,54	0,00	328,00	680,00	0,00	396,00	824,00	1729,56	2056,06	1911,06	0,00	415,00	1260,00	0,00	452,10	578,00	0,00	415,00	438,52	0,00	451,00	979,50	0,00	451,50	639,08
12.50min : 519.500m/z	0,00	125,00	254,54	0,00	328,00	680,00	0,00	396,00	824,00	0,00	326,50	181,50	0,00	415,00	1260,00	3255,10	3707,20	3833,10	0,00	415,00	438,52	0,00	451,00	979,50	0,00	451,50	639,08
12.50min : 531.500m/z	8002,11	8127,11	8256,65	0,00	328,00	680,00	0,00	396,00	824,00	0,00	326,50	181,50	8373,17	8788,17	9633,17	0,00	452,10	578,00	0,00	415,00	438,52	2094,00	2545,00	3073,50	0,00	451,50	639,08
12.50min : 533.500m/z	0,00	125,00	254,54	0,00	328,00	680,00	0,00	396,00	824,00	8392,32	8718,82	8573,82	0,00	415,00	1260,00	0,00	452,10	578,00	0,00	415,00	438,52	30035,03	30486,03	31014,53	7861,17	8312,67	8500,25
12.50min : 535.500m/z	7225,79	7350,79	7480,33	0,00	328,00	680,00	0,00	396,00	824,00	0,00	326,50	181,50	4647,98	5062,98	5907,98	0,00	452,10	578,00	25689,65	26104,65	26128,17	0,00	451,00	979,50	0,00	451,50	639,08
12.50min : 537.500m/z	76580,55	76705,55	76835,09	0,00	328,00	680,00	7114,54	7510,54	7938,54	29527,02	29853,52	29708,52	64051,32	64466,32	65311,32	86947,85	87399,95	87525,85	131999,41	132414,41	132437,93	58502,55	58953,55	59482,05	15889,55	16341,05	16528,63
12.50min : 547.500m/z	0,00	125,00	254,54	0,00	328,00	680,00	0,00	396,00	824,00	2938,80	3265,30	3120,30	0,00	415,00	1260,00	0,00	452,10	578,00	0,00	415,00	438,52	0,00	451,00	979,50	0,00	451,50	639,08
12.50min : 551.500m/z	0,00	125,00	254,54	0,00	328,00	680,00	0,00	396,00	824,00	0,00	326,50	181,50	0,00	415,00	1260,00	2781,38	3233,48	3359,38	2962,22	3377,22	3400,74	6072,86	6523,86	7052,36	0,00	451,50	639,08
12.50min : 561.500m/z	0,00	125,00	254,54	0,00	328,00	680,00	0,00	396,00	824,00	0,00	326,50	181,50	0,00	415,00	1260,00	0,00	452,10	578,00	2675,86	3090,86	3114,38	0,00	451,00	979,50	0,00	451,50	639,08
12.50min : 569.500m/z	0,00	125,00	254,54	0,00	328,00	680,00	0,00	396,00	824,00	26481,34	26807,84	26662,84	0,00	415,00	1260,00	0,00	452,10	578,00	0,00	415,00	438,52	0,00	451,00	979,50	0,00	451,50	639,08
12.50min : 575.500m/z	0,00	125,00	254,54	0,00	328,00	680,00	0,00	396,00	824,00	8724,20	9050,70	8905,70	0,00	415,00	1260,00	0,00	452,10	578,00	0,00	415,00	438,52	0,00	451,00	979,50	0,00	451,50	639,08
12.50min : 581.500m/z	13889,46	14014,46	14144,00	0,00	328,00	680,00	0,00	396,00	824,00	0,00	326,50	181,50	0,00	415,00	1260,00	0,00	452,10	578,00	0,00	415,00	438,52	0,00	451,00	979,50	0,00	451,50	639,08
12.50min : 583.500m/z	30131,92	30256,92	30386,46	0,00	328,00	680,00	0,00	396,00	824,00	8967,46	9293,96	9148,96	13129,85	13544,85	14389,85	0,00	452,10	578,00	0,00	415,00	438,52	6088,14	6539,14	7067,64	0,00	451,50	639,08
12.50min : 585.500m/z	0,00	125,00	254,54	0,00	328,00	680,00	0,00	396,00	824,00	0,00	326,50	181,50	7424,21	7839,21	8684,21	0,00	452,10	578,00	0,00	415,00	438,52	0,00	451,00	979,50	0,00	451,50	639,08
12.50min : 591.500m/z	0,00	125,00	254,54	0,00	328,00	680,00	0,00	396,00	824,00	0,00	326,50	181,50	20245,75	20660,75	21505,75	0,00	452,10	578,00	0,00	415,00	438,52	0,00	451,00	979,50	0,00	451,50	639,08
12.50min : 599.500m/z	0,00	125,00	254,54	0,00	328,00	680,00	0,00	396,00	824,00	1991,75	2318,25	2173,25	0,00	415,00	1260,00	0,00	452,10	578,00	0,00	415,00	438,52	0,00	451,00	979,50	0,00	451,50	639,08
12.50min : 601.500m/z	0,00	125,00	254,54	0,00	328,00	680,00	0,00	396,00	824,00	5217,58	5544,08	5399,08	0,00	415,00	1260,00	0,00	452,10	578,00	7005,73	7420,73	7444,25	9289,14	9740,14	10268,64	0,00	451,50	639,08
12.50min : 605.500m/z	0,00	125,00	254,54	0,00	328,00	680,00	0,00	396,00	824,00	0,00	326,50	181,50	0,00	415,00	1260,00	0,00	452,10	578,00	2029,68	2444,68	2468,20	0,00	451,00	979,50	0,00	451,50	639,08
12.50min : 615.500m/z	0,00	125,00	254,54	0,00	328,00	680,00	0,00	396,00	824,00	0,00	326,50	181,50	6433,86	6848,86	7693,86	0,00	452,10	578,00	0,00	415,00	438,52	0,00	451,00	979,50	0,00	451,50	639,08
12.50min : 651.500m/z	6557,90	6682,90	6812,44	0,00	328,00	680,00	0,00	396,00	824,00	0,00	326,50	181,50	5328,71	5743,71	6588,71	4908,43	5360,53	5486,43	7769,46	8184,46	8207,98	0,00	451,00	979,50	0,00	451,50	639,08
12.50min : 661.500m/z	0,00	125,00	254,54	0,00	328,00	680,00	0,00	396,00	824,00	3217,32	3543,82	3398,82	0,00	415,00	1260,00	0,00	452,10	578,00	0,00	415,00	438,52	0,00	451,00	979,50	0,00	451,50	639,08
12.50min : 673.500m/z	0,00	125,00	254,54	0,00	328,00	680,00	0,00	396,00	824,00	2569,61	2896,11	2751,11	0,00	415,00	1260,00	0,00	452,10	578,00	0,00	415,00	438,52	0,00	451,00	979,50	0,00	451,50	639,08
12.50min : 737.500m/z	0,00	125,00	254,54	0,00	328,00	680,00	0,00	396,00	824,00	1255,41	1581,91	1436,91	0,00	415,00	1260,00	0,00	452,10	578,00	0,00	415,00	438,52	0,00	451,00	979,50	0,00	451,50	639,08
12.50min : 745.500m/z	34275,13	34400,13	34529,67	0,00	328,00	680,00	0,00	396,00	824,00	0,00	326,50	181,50	14046,96	14461,96	15306,96	0,00	452,10	578,00	0,00	415,00	438,52	12449,74	12900,74	13429,24	0,00	451,50	639,08
12.50min : 759.500m/z	0,00	125,00	254,54	0,00	328,00	680,00	0,00	396,00	824,00	0,00	326,50	181,50	0,00	415,00	1260,00	0,00	452,10	578,00	0,00	415,00	438,52	7840,41	8291,41	8819,91	0,00	451,50	639,08
12.50min : 775.500m/z	24393,47	24518,47	24648,01	0,00	328,00	680,00	0,00	396,00	824,00	0,00	326,50	181,50	0,00	415,00	1260,00	0,00	452,10	578,00	0,00	415,00	438,52	0,00	451,00	979,50	0,00	451,50	639,08
12.50min : 781.500m/z	0,00	125,00	254,54	0,00	328,00	680,00	0,00	396,00	824,00	14287,97	14614,47	14469,47	0,00	415,00	1260,00	16466,14	16918,24	17044,14	26163,91	26578,91	26602,43	0,00	451,00	979,50	0,00	451,50	639,08
12.50min : 789.500m/z	10440,60	10565,60	10695,14	0,00	328,00	680,00	0,00	396,00	824,00	0,00	326,50	181,50	0,00	415,00	1260,00	0,00	452,10	578,00	0,00	415,00	438,52	0,00	451,00	979,50	0,00	451,50	639,08
12.50min : 795.500m/z	0,00	125,00	254,54	0,00	328,00	680,00	0,00	396,00	824,00	0,00	326,50	181,50	0,00	415,00	1260,00	0,00	452,10	578,00	0,00	415,00	438,52	4178,52	4629,52	5158,02	0,00	451,50	639,08
13.50min : 159.500m/z	0,00	125,00	254,54	0,00	328,00	680,00	0,00	396,00	824,00	0,00	326,50	181,50	0,00	415,00	1260,00	0,00	452,10	578,00	3097,15	3512,15	3535,67	0,00	451,00	979,50	0,00	451,50	639,08
13.50min : 187.500m/z	0,00	125,00	254,54	0,00	328,00	680,00	0,00	396,00	824,00	7417,13	7743,63	7598,63	0,00	415,00	1260,00	0,00	452,10	578,00	0,00	415,00	438,52	9894,00	10345,00	10873,50	0,00	451,50	639,08
13.50min : 201.500m/z	0,00	125,00	254,54	8789,38	9117,38	9469,38	62531,76	62927,76	63355,76	89473,57	89800,07	89655,07	0,00	415,00	1260,00	0,00	452,10	578,00	0,00	415,00	438,52	131663,44	132114,44	132642,94	73347,38	73798,88	73986,46
13.50min : 213.500m/z	0,00	125,00	254,54	0,00	328,00	680,00	2452,02	2848,02	3276,02	11468,11	11794,61	11649,61	0,00	415,00	1260,00	0,00	452,10	578,00	0,00	415,00	438,52	0,00	451,00	979,50	9855,83	10307,33	10494,91
13.50min : 223.500m/z	0,00	125,00	254,54	0,00	328,00	680,00	0,00	396,00	824,00	5948,39	6274,89	6129,89	6965,31	7380,31	8225,31	0,00	452,10	578,00	4451,99	4866,99	4890,51	7528,81	7979,81	8508,31	0,00	451,50	639,08
13.50min : 241.500m/z	0,00	125,00	254,54	0,00	328,00	680,00	0,00	396,00	824,00	0,00	326,50	181,50	0,00	415,00	1260,00	0,00	452,10	578,00	6157,37	6572,37	6595,89	0,00	451,00	979,50	0,00	451,50	639,08
13.50min : 243.500m/z	0,00	125,00	254,54	0,00	328,00	680,00	0,00	396,00	824,00	2750,86	3077,36	2932,36	0,00	415,00	1260,00	0,00	452,10	578,00	0,00	415,00	438,52	0,00	451,00	979,50	0,00	451,50	639,08
13.50min : 255.500m/z	0,00	125,00	254,54	0,00	328,00	680,00	2143,91	2539,91	2967,91	0,00	326,50	181,50	0,00	415,00	1260,00	0,00	452,10	578,00	0,00	415,00	438,52	0,00	451,00	979,50	0,00	451,50	639,08
13.50min : 257.500m/z	0,00	125,00	254,54	0,00	328,00	680,00	0,00	396,00	824,00	4088,67	4415,17	4270,17	0,00	415,00	1260,00	0,00	452,10	578,00	0,00	415,00	438,52	0,00	451,00	979,50	0,00	451,50	639,08
13.50min : 259.500m/z	0,00	125,00	254,54	0,00	328,00	680,00	0,00	396,00	824,00	0,00	326,50	181,50	0,00	415,00	1260,00	0,00	452,10	578,00	0,00	415,00	438,52	3327,76	3778,76	4307,26	0,00	451,50	639,08
13.50min : 269.500m/z	8575,41	8700,41	8829,95	0,00	328,00	680,00	0,00	396,00	824,00	2909,31	3235,81	3090,81	0,00	415,00	1260,00	0,00	452,10	578,00	0,00	415,00	438,52	0,00	451,00	979,50	0,00	451,50	639,08
13.50min : 274.500m/z	0,00	125,00	254,54	0,00	328,00	680,00	2408,49	2804,49	3232,49	0,00	326,50	181,50	0,00	415,00	1260,00	3094,38	3546,48	3672,38	4765,60	5180,60	5204,12	0,00	451,00	979,50	0,00	451,50	639,08
13.50min : 277.500m/z	0,00	125,00	254,54	0,00	328,00	680,00	2734,58	3130,58	3558,58	0,00	326,50	181,50	0,00	415,00	1260,00	0,00	452,10	578,00	0,00	415,00	438,52	0,00	451,00	979,50	0,00	451,50	639,08
13.50min : 284.500m/z	0,00	125,00	254,54	0,00	328,00	680,00	0,00	396,00	824,00	7449,83	7776,33	7631,33	0,00	415,00	1260,00	0,00	452,10	578,00	0,00	415,00	438,52	0,00	451,00	979,50	0,00	451,50	639,08
13.50min : 301.500m/z	16902,84	17027,84	17157,38	0,00	328,00	680,00	3603,15	3999,15	4427,15	0,00	326,50	181,50	0,00	415,00	1260,00	0,00	452,10	578,00	0,00	415,00	438,52	0,00	451,00	979,50	0,00	451,50	639,08
13.50min : 303.500m/z	0,00	125,00	254,54	0,00	328,00	680,00	2720,30	3116,30	3544,30	0,00	326,50	181,50	0,00	415,00	1260,00	0,00	452,10	578,00	9525,99	9940,99	9964,51	0,00	451,00	979,50	0,00	451,50	639,08
13.50min : 309.500m/z	0,00	125,00	254,54	0,00	328,00	680,00	0,00	396,00	824,00	0,00	326,50	181,50	0,00	415,00	1260,00	0,00	452,10	578,00	0,00	415,00	438,52	4644,87	5095,87	5624,37	0,00	451,50	639,08
13.50min : 312.500m/z	0,00	125,00	254,54	0,00	328,00	680,00	0,00	396,00	824,00	290933,75	291260,25	291115,25	0,00	415,00	1260,00	104726,02	105178,12	105304,02	254175,25	254590,25	254613,77	58831,71	59282,71	59811,21	208433,33	208884,83	209072,41
13.50min : 331.500m/z	0,00	125,00	254,54	0,00	328,00	680,00	0,00	396,00	824,00	0,00	326,50	181,50	0,00	415,00	1260,00	0,00	452,10	578,00	5853,48	6268,48	6292,00	0,00	451,00	979,50	0,00	451,50	639,08
13.50min : 342.500m/z	0,00	125,00	254,54	0,00	328,00	680,00	7231,42	7627,42	8055,42	0,00	326,50	181,50	25076,95	25491,95	26336,95	50509,47	50961,57	51087,47	109570,89	109985,89	110009,41	0,00	451,00	979,50	63774,43	64225,93	64413,51
13.50min : 348.500m/z	0,00	125,00	254,54	0,00	328,00	680,00	0,00	396,00	824,00	0,00	326,50	181,50	0,00	415,00	1260,00	0,00	452,10	578,00	3056,32	3471,32	3494,84	0,00	451,00	979,50	0,00	451,50	639,08
13.50min : 353.500m/z	0,00	125,00	254,54	0,00	328,00	680,00	0,00	396,00	824,00	0,00	326,50	181,50	0,00	415,00	1260,00	0,00	452,10	578,00	2171,97	2586,97	2610,49	2163,56	2614,56	3143,06	0,00	451,50	639,08
13.50min : 357.500m/z	0,00	125,00	254,54	12393,08	12721,08	13073,08	0,00	396,00	824,00	0,00	326,50	181,50	89656,84	90071,84	90916,84	0,00	452,10	578,00	47137,45	47552,45	47575,97	0,00	451,00	979,50	0,00	451,50	639,08
13.50min : 358.500m/z	0,00	125,00	254,54	0,00	328,00	680,00	0,00	396,00	824,00	0,00	326,50	181,50	0,00	415,00	1260,00	0,00	452,10	578,00	9280,89	9695,89	9719,41	0,00	451,00	979,50	0,00	451,50	639,08
13.50min : 361.500m/z	0,00	125,00	254,54	0,00	328,00	680,00	0,00	396,00	824,00	0,00	326,50	181,50	5536,21	5951,21	6796,21	2696,33	3148,43	3274,33	0,00	415,00	438,52	0,00	451,00	979,50	0,00	451,50	639,08
13.50min : 371.500m/z	0,00	125,00	254,54	0,00	328,00	680,00	0,00	396,00	824,00	0,00	326,50	181,50	0,00	415,00	1260,00	0,00	452,10	578,00	3115,59	3530,59	3554,11	0,00	451,00	979,50	0,00	451,50	639,08
13.50min : 373.500m/z	0,00	125,00	254,54	0,00	328,00	680,00	0,00	396,00	824,00	0,00	326,50	181,50	10153,10	10568,10	11413,10	0,00	452,10	578,00	0,00	415,00	438,52	0,00	451,00	979,50	0,00	451,50	639,08
13.50min : 375.500m/z	130948,05	131073,05	131202,59	0,00	328,00	680,00	13435,30	13831,30	14259,30	0,00	326,50	181,50	43419,39	43834,39	44679,39	0,00	452,10	578,00	0,00	415,00	438,52	66275,84	66726,84	67255,34	0,00	451,50	639,08
13.50min : 401.500m/z	0,00	125,00	254,54	0,00	328,00	680,00	0,00	396,00	824,00	0,00	326,50	181,50	0,00	415,00	1260,00	1483,07	1935,17	2061,07	0,00	415,00	438,52	0,00	451,00	979,50	0,00	451,50	639,08
13.50min : 421.500m/z	5970,13	6095,13	6224,67	0,00	328,00	680,00	0,00	396,00	824,00	0,00	326,50	181,50	0,00	415,00	1260,00	0,00	452,10	578,00	0,00	415,00	438,52	0,00	451,00	979,50	0,00	451,50	639,08
13.50min : 443.500m/z	0,00	125,00	254,54	0,00	328,00	680,00	0,00	396,00	824,00	0,00	326,50	181,50	0,00	415,00	1260,00	0,00	452,10	578,00	0,00	415,00	438,52	4280,68	4731,68	5260,18	0,00	451,50	639,08
13.50min : 447.500m/z	26725,40	26850,40	26979,94	0,00	328,00	680,00	0,00	396,00	824,00	0,00	326,50	181,50	0,00	415,00	1260,00	0,00	452,10	578,00	0,00	415,00	438,52	0,00	451,00	979,50	0,00	451,50	639,08
13.50min : 453.500m/z	0,00	125,00	254,54	0,00	328,00	680,00	0,00	396,00	824,00	0,00	326,50	181,50	0,00	415,00	1260,00	1800,42	2252,52	2378,42	0,00	415,00	438,52	0,00	451,00	979,50	0,00	451,50	639,08
13.50min : 469.500m/z	0,00	125,00	254,54	0,00	328,00	680,00	0,00	396,00	824,00	0,00	326,50	181,50	3501,36	3916,36	4761,36	8663,43	9115,53	9241,43	5551,94	5966,94	5990,46	0,00	451,00	979,50	0,00	451,50	639,08
13.50min : 483.500m/z	6349,30	6474,30	6603,84	0,00	328,00	680,00	0,00	396,00	824,00	0,00	326,50	181,50	0,00	415,00	1260,00	9215,48	9667,58	9793,48	0,00	415,00	438,52	0,00	451,00	979,50	0,00	451,50	639,08
13.50min : 489.500m/z	2451,45	2576,45	2705,99	0,00	328,00	680,00	0,00	396,00	824,00	0,00	326,50	181,50	0,00	415,00	1260,00	0,00	452,10	578,00	0,00	415,00	438,52	0,00	451,00	979,50	0,00	451,50	639,08
13.50min : 491.500m/z	0,00	125,00	254,54	0,00	328,00	680,00	2303,44	2699,44	3127,44	0,00	326,50	181,50	0,00	415,00	1260,00	0,00	452,10	578,00	0,00	415,00	438,52	0,00	451,00	979,50	0,00	451,50	639,08
13.50min : 493.500m/z	245549,02	245674,02	245803,56	46245,69	46573,69	46925,69	181711,74	182107,74	182535,74	204301,29	204627,79	204482,79	0,00	415,00	1260,00	220277,86	220729,96	220855,86	204912,89	205327,89	205351,41	218679,34	219130,34	219658,84	58282,34	58733,84	58921,42
13.50min : 497.500m/z	0,00	125,00	254,54	0,00	328,00	680,00	0,00	396,00	824,00	0,00	326,50	181,50	3842,58	4257,58	5102,58	0,00	452,10	578,00	0,00	415,00	438,52	0,00	451,00	979,50	0,00	451,50	639,08
13.50min : 499.500m/z	0,00	125,00	254,54	0,00	328,00	680,00	0,00	396,00	824,00	0,00	326,50	181,50	0,00	415,00	1260,00	0,00	452,10	578,00	7542,50	7957,50	7981,02	0,00	451,00	979,50	0,00	451,50	639,08
13.50min : 507.500m/z	40225,00	40350,00	40479,54	9632,08	9960,08	10312,08	22086,54	22482,54	22910,54	46792,67	47119,17	46974,17	108033,82	108448,82	109293,82	18712,02	19164,12	19290,02	18012,64	18427,64	18451,16	66666,67	67117,67	67646,17	17186,34	17637,84	17825,42
13.50min : 508.500m/z	0,00	125,00	254,54	0,00	328,00	680,00	0,00	396,00	824,00	35455,32	35781,82	35636,82	0,00	415,00	1260,00	16010,32	16462,42	16588,32	0,00	415,00	438,52	0,00	451,00	979,50	23759,94	24211,44	24399,02
13.50min : 523.500m/z	0,00	125,00	254,54	0,00	328,00	680,00	0,00	396,00	824,00	0,00	326,50	181,50	0,00	415,00	1260,00	0,00	452,10	578,00	1242,12	1657,12	1680,64	0,00	451,00	979,50	0,00	451,50	639,08
13.50min : 531.500m/z	0,00	125,00	254,54	0,00	328,00	680,00	0,00	396,00	824,00	0,00	326,50	181,50	15926,82	16341,82	17186,82	0,00	452,10	578,00	29327,80	29742,80	29766,32	0,00	451,00	979,50	0,00	451,50	639,08
13.50min : 537.500m/z	0,00	125,00	254,54	0,00	328,00	680,00	0,00	396,00	824,00	0,00	326,50	181,50	0,00	415,00	1260,00	0,00	452,10	578,00	6677,91	7092,91	7116,43	14231,66	14682,66	15211,16	0,00	451,50	639,08
13.50min : 557.500m/z	0,00	125,00	254,54	0,00	328,00	680,00	0,00	396,00	824,00	0,00	326,50	181,50	0,00	415,00	1260,00	0,00	452,10	578,00	0,00	415,00	438,52	4428,74	4879,74	5408,24	0,00	451,50	639,08
13.50min : 559.500m/z	0,00	125,00	254,54	0,00	328,00	680,00	0,00	396,00	824,00	0,00	326,50	181,50	2541,39	2956,39	3801,39	0,00	452,10	578,00	0,00	415,00	438,52	0,00	451,00	979,50	0,00	451,50	639,08
13.50min : 561.500m/z	18431,58	18556,58	18686,12	0,00	328,00	680,00	9901,18	10297,18	10725,18	20727,08	21053,58	20908,58	0,00	415,00	1260,00	31500,76	31952,86	32078,76	0,00	415,00	438,52	18503,84	18954,84	19483,34	0,00	451,50	639,08
13.50min : 567.500m/z	7105,90	7230,90	7360,44	0,00	328,00	680,00	0,00	396,00	824,00	10587,74	10914,24	10769,24	31534,47	31949,47	32794,47	6723,26	7175,36	7301,26	0,00	415,00	438,52	107045,91	107496,91	108025,41	0,00	451,50	639,08
13.50min : 570.500m/z	0,00	125,00	254,54	0,00	328,00	680,00	0,00	396,00	824,00	0,00	326,50	181,50	0,00	415,00	1260,00	0,00	452,10	578,00	0,00	415,00	438,52	1512,77	1963,77	2492,27	0,00	451,50	639,08
13.50min : 575.500m/z	0,00	125,00	254,54	0,00	328,00	680,00	0,00	396,00	824,00	0,00	326,50	181,50	11427,28	11842,28	12687,28	0,00	452,10	578,00	0,00	415,00	438,52	0,00	451,00	979,50	0,00	451,50	639,08
13.50min : 579.500m/z	7795,89	7920,89	8050,43	0,00	328,00	680,00	0,00	396,00	824,00	0,00	326,50	181,50	0,00	415,00	1260,00	0,00	452,10	578,00	0,00	415,00	438,52	0,00	451,00	979,50	0,00	451,50	639,08
13.50min : 581.500m/z	10971,33	11096,33	11225,87	0,00	328,00	680,00	0,00	396,00	824,00	0,00	326,50	181,50	0,00	415,00	1260,00	0,00	452,10	578,00	0,00	415,00	438,52	0,00	451,00	979,50	0,00	451,50	639,08
13.50min : 592.500m/z	0,00	125,00	254,54	0,00	328,00	680,00	0,00	396,00	824,00	0,00	326,50	181,50	0,00	415,00	1260,00	0,00	452,10	578,00	4277,19	4692,19	4715,71	0,00	451,00	979,50	0,00	451,50	639,08
13.50min : 619.500m/z	1644,60	1769,60	1899,14	0,00	328,00	680,00	0,00	396,00	824,00	0,00	326,50	181,50	0,00	415,00	1260,00	0,00	452,10	578,00	4757,81	5172,81	5196,33	0,00	451,00	979,50	0,00	451,50	639,08
13.50min : 621.500m/z	0,00	125,00	254,54	0,00	328,00	680,00	0,00	396,00	824,00	0,00	326,50	181,50	919,96	1334,96	2179,96	0,00	452,10	578,00	0,00	415,00	438,52	0,00	451,00	979,50	0,00	451,50	639,08
13.50min : 625.500m/z	0,00	125,00	254,54	0,00	328,00	680,00	0,00	396,00	824,00	25950,63	26277,13	26132,13	0,00	415,00	1260,00	5999,52	6451,62	6577,52	19707,02	20122,02	20145,54	0,00	451,00	979,50	13960,67	14412,17	14599,75
13.50min : 655.500m/z	0,00	125,00	254,54	0,00	328,00	680,00	0,00	396,00	824,00	0,00	326,50	181,50	0,00	415,00	1260,00	3803,08	4255,18	4381,08	0,00	415,00	438,52	0,00	451,00	979,50	0,00	451,50	639,08
13.50min : 671.500m/z	13126,00	13251,00	13380,54	0,00	328,00	680,00	0,00	396,00	824,00	11731,99	12058,49	11913,49	42939,49	43354,49	44199,49	21148,63	21600,73	21726,63	0,00	415,00	438,52	23983,30	24434,30	24962,80	0,00	451,50	639,08
13.50min : 673.500m/z	0,00	125,00	254,54	0,00	328,00	680,00	0,00	396,00	824,00	2931,94	3258,44	3113,44	1629,60	2044,60	2889,60	0,00	452,10	578,00	0,00	415,00	438,52	0,00	451,00	979,50	0,00	451,50	639,08
13.50min : 685.500m/z	0,00	125,00	254,54	0,00	328,00	680,00	0,00	396,00	824,00	0,00	326,50	181,50	0,00	415,00	1260,00	0,00	452,10	578,00	46603,04	47018,04	47041,56	0,00	451,00	979,50	0,00	451,50	639,08
13.50min : 693.500m/z	0,00	125,00	254,54	0,00	328,00	680,00	0,00	396,00	824,00	0,00	326,50	181,50	0,00	415,00	1260,00	0,00	452,10	578,00	0,00	415,00	438,52	1073,83	1524,83	2053,33	0,00	451,50	639,08
13.50min : 701.500m/z	3372,50	3497,50	3627,04	0,00	328,00	680,00	0,00	396,00	824,00	0,00	326,50	181,50	0,00	415,00	1260,00	0,00	452,10	578,00	0,00	415,00	438,52	0,00	451,00	979,50	0,00	451,50	639,08
13.50min : 724.500m/z	0,00	125,00	254,54	0,00	328,00	680,00	0,00	396,00	824,00	0,00	326,50	181,50	0,00	415,00	1260,00	0,00	452,10	578,00	0,00	415,00	438,52	2467,83	2918,83	3447,33	0,00	451,50	639,08
13.50min : 733.500m/z	13014,21	13139,21	13268,75	0,00	328,00	680,00	0,00	396,00	824,00	0,00	326,50	181,50	0,00	415,00	1260,00	3343,64	3795,74	3921,64	0,00	415,00	438,52	0,00	451,00	979,50	0,00	451,50	639,08
13.50min : 745.500m/z	5226,05	5351,05	5480,59	0,00	328,00	680,00	0,00	396,00	824,00	0,00	326,50	181,50	0,00	415,00	1260,00	0,00	452,10	578,00	0,00	415,00	438,52	0,00	451,00	979,50	0,00	451,50	639,08
13.50min : 751.500m/z	6003,98	6128,98	6258,52	0,00	328,00	680,00	0,00	396,00	824,00	0,00	326,50	181,50	0,00	415,00	1260,00	0,00	452,10	578,00	0,00	415,00	438,52	0,00	451,00	979,50	0,00	451,50	639,08
13.50min : 781.500m/z	0,00	125,00	254,54	0,00	328,00	680,00	0,00	396,00	824,00	0,00	326,50	181,50	0,00	415,00	1260,00	0,00	452,10	578,00	0,00	415,00	438,52	6219,82	6670,82	7199,32	0,00	451,50	639,08
13.50min : 793.500m/z	0,00	125,00	254,54	0,00	328,00	680,00	0,00	396,00	824,00	0,00	326,50	181,50	0,00	415,00	1260,00	0,00	452,10	578,00	6379,37	6794,37	6817,89	4710,94	5161,94	5690,44	0,00	451,50	639,08
14.50min : 173.500m/z	5841,10	5966,10	6095,64	0,00	328,00	680,00	0,00	396,00	824,00	0,00	326,50	181,50	8571,78	8986,78	9831,78	3618,10	4070,20	4196,10	0,00	415,00	438,52	8313,11	8764,11	9292,61	0,00	451,50	639,08
14.50min : 199.500m/z	0,00	125,00	254,54	0,00	328,00	680,00	0,00	396,00	824,00	4635,53	4962,03	4817,03	21815,22	22230,22	23075,22	28455,51	28907,61	29033,51	38969,80	39384,80	39408,32	0,00	451,00	979,50	7670,68	8122,18	8309,76
14.50min : 225.500m/z	0,00	125,00	254,54	0,00	328,00	680,00	0,00	396,00	824,00	0,00	326,50	181,50	0,00	415,00	1260,00	6963,40	7415,50	7541,40	0,00	415,00	438,52	0,00	451,00	979,50	0,00	451,50	639,08
14.50min : 227.500m/z	0,00	125,00	254,54	0,00	328,00	680,00	0,00	396,00	824,00	0,00	326,50	181,50	0,00	415,00	1260,00	0,00	452,10	578,00	0,00	415,00	438,52	9944,86	10395,86	10924,36	0,00	451,50	639,08
14.50min : 228.500m/z	0,00	125,00	254,54	3465,98	3793,98	4145,98	0,00	396,00	824,00	0,00	326,50	181,50	0,00	415,00	1260,00	0,00	452,10	578,00	0,00	415,00	438,52	0,00	451,00	979,50	0,00	451,50	639,08
14.50min : 257.500m/z	2083,26	2208,26	2337,80	0,00	328,00	680,00	0,00	396,00	824,00	7936,10	8262,60	8117,60	14096,00	14511,00	15356,00	0,00	452,10	578,00	0,00	415,00	438,52	13416,00	13867,00	14395,50	0,00	451,50	639,08
14.50min : 263.500m/z	0,00	125,00	254,54	0,00	328,00	680,00	0,00	396,00	824,00	9308,14	9634,64	9489,64	10225,43	10640,43	11485,43	0,00	452,10	578,00	0,00	415,00	438,52	11456,43	11907,43	12435,93	0,00	451,50	639,08
14.50min : 269.500m/z	0,00	125,00	254,54	0,00	328,00	680,00	0,00	396,00	824,00	0,00	326,50	181,50	12866,00	13281,00	14126,00	5763,47	6215,57	6341,47	10740,46	11155,46	11178,98	4310,50	4761,50	5290,00	0,00	451,50	639,08
14.50min : 271.500m/z	0,00	125,00	254,54	0,00	328,00	680,00	0,00	396,00	824,00	3785,56	4112,06	3967,06	0,00	415,00	1260,00	0,00	452,10	578,00	0,00	415,00	438,52	0,00	451,00	979,50	0,00	451,50	639,08
14.50min : 285.500m/z	0,00	125,00	254,54	0,00	328,00	680,00	0,00	396,00	824,00	0,00	326,50	181,50	0,00	415,00	1260,00	10829,10	11281,20	11407,10	0,00	415,00	438,52	0,00	451,00	979,50	0,00	451,50	639,08
14.50min : 289.500m/z	0,00	125,00	254,54	0,00	328,00	680,00	0,00	396,00	824,00	0,00	326,50	181,50	0,00	415,00	1260,00	0,00	452,10	578,00	5491,99	5906,99	5930,51	0,00	451,00	979,50	0,00	451,50	639,08
14.50min : 293.500m/z	0,00	125,00	254,54	0,00	328,00	680,00	0,00	396,00	824,00	0,00	326,50	181,50	0,00	415,00	1260,00	0,00	452,10	578,00	1760,30	2175,30	2198,82	0,00	451,00	979,50	0,00	451,50	639,08
14.50min : 301.500m/z	0,00	125,00	254,54	0,00	328,00	680,00	0,00	396,00	824,00	0,00	326,50	181,50	0,00	415,00	1260,00	0,00	452,10	578,00	0,00	415,00	438,52	0,00	451,00	979,50	11096,00	11547,50	11735,08
14.50min : 315.500m/z	0,00	125,00	254,54	0,00	328,00	680,00	0,00	396,00	824,00	0,00	326,50	181,50	0,00	415,00	1260,00	0,00	452,10	578,00	0,00	415,00	438,52	0,00	451,00	979,50	18671,44	19122,94	19310,52
14.50min : 337.500m/z	0,00	125,00	254,54	0,00	328,00	680,00	19891,60	20287,60	20715,60	0,00	326,50	181,50	0,00	415,00	1260,00	0,00	452,10	578,00	0,00	415,00	438,52	0,00	451,00	979,50	0,00	451,50	639,08
14.50min : 361.500m/z	0,00	125,00	254,54	0,00	328,00	680,00	0,00	396,00	824,00	0,00	326,50	181,50	9385,15	9800,15	10645,15	12985,78	13437,88	13563,78	8641,23	9056,23	9079,75	8190,62	8641,62	9170,12	0,00	451,50	639,08
14.50min : 375.500m/z	21742,66	21867,66	21997,20	0,00	328,00	680,00	0,00	396,00	824,00	0,00	326,50	181,50	47457,99	47872,99	48717,99	21717,13	22169,23	22295,13	22783,58	23198,58	23222,10	30808,11	31259,11	31787,61	0,00	451,50	639,08
14.50min : 389.500m/z	0,00	125,00	254,54	0,00	328,00	680,00	0,00	396,00	824,00	0,00	326,50	181,50	0,00	415,00	1260,00	0,00	452,10	578,00	0,00	415,00	438,52	4095,54	4546,54	5075,04	0,00	451,50	639,08
14.50min : 395.500m/z	21054,83	21179,83	21309,37	0,00	328,00	680,00	0,00	396,00	824,00	34120,83	34447,33	34302,33	74651,16	75066,16	75911,16	60371,99	60824,09	60949,99	0,00	415,00	438,52	0,00	451,00	979,50	0,00	451,50	639,08
14.50min : 397.500m/z	0,00	125,00	254,54	0,00	328,00	680,00	0,00	396,00	824,00	0,00	326,50	181,50	4891,95	5306,95	6151,95	0,00	452,10	578,00	0,00	415,00	438,52	0,00	451,00	979,50	0,00	451,50	639,08
14.50min : 409.500m/z	0,00	125,00	254,54	0,00	328,00	680,00	0,00	396,00	824,00	0,00	326,50	181,50	4212,59	4627,59	5472,59	0,00	452,10	578,00	0,00	415,00	438,52	0,00	451,00	979,50	0,00	451,50	639,08
14.50min : 411.500m/z	0,00	125,00	254,54	0,00	328,00	680,00	0,00	396,00	824,00	0,00	326,50	181,50	0,00	415,00	1260,00	2990,01	3442,11	3568,01	4284,15	4699,15	4722,67	8254,26	8705,26	9233,76	0,00	451,50	639,08
14.50min : 433.500m/z	0,00	125,00	254,54	0,00	328,00	680,00	0,00	396,00	824,00	0,00	326,50	181,50	0,00	415,00	1260,00	0,00	452,10	578,00	2565,61	2980,61	3004,13	0,00	451,00	979,50	0,00	451,50	639,08
14.50min : 435.500m/z	0,00	125,00	254,54	0,00	328,00	680,00	0,00	396,00	824,00	0,00	326,50	181,50	61709,94	62124,94	62969,94	7705,75	8157,85	8283,75	3112,98	3527,98	3551,50	289981,63	290432,63	290961,13	0,00	451,50	639,08
14.50min : 449.500m/z	0,00	125,00	254,54	0,00	328,00	680,00	0,00	396,00	824,00	0,00	326,50	181,50	12893,99	13308,99	14153,99	0,00	452,10	578,00	0,00	415,00	438,52	15199,57	15650,57	16179,07	0,00	451,50	639,08
14.50min : 461.500m/z	6688,47	6813,47	6943,01	0,00	328,00	680,00	0,00	396,00	824,00	0,00	326,50	181,50	12376,26	12791,26	13636,26	8503,18	8955,28	9081,18	0,00	415,00	438,52	0,00	451,00	979,50	0,00	451,50	639,08
14.50min : 469.500m/z	0,00	125,00	254,54	0,00	328,00	680,00	0,00	396,00	824,00	0,00	326,50	181,50	2590,24	3005,24	3850,24	2877,96	3330,06	3455,96	0,00	415,00	438,52	2433,35	2884,35	3412,85	0,00	451,50	639,08
14.50min : 490.500m/z	0,00	125,00	254,54	0,00	328,00	680,00	0,00	396,00	824,00	4683,89	5010,39	4865,39	0,00	415,00	1260,00	0,00	452,10	578,00	0,00	415,00	438,52	0,00	451,00	979,50	0,00	451,50	639,08
14.50min : 491.500m/z	0,00	125,00	254,54	5057,98	5385,98	5737,98	0,00	396,00	824,00	0,00	326,50	181,50	0,00	415,00	1260,00	0,00	452,10	578,00	0,00	415,00	438,52	0,00	451,00	979,50	0,00	451,50	639,08
14.50min : 493.500m/z	0,00	125,00	254,54	23507,12	23835,12	24187,12	0,00	396,00	824,00	0,00	326,50	181,50	0,00	415,00	1260,00	0,00	452,10	578,00	7378,21	7793,21	7816,73	10577,29	11028,29	11556,79	0,00	451,50	639,08
14.50min : 497.500m/z	0,00	125,00	254,54	0,00	328,00	680,00	0,00	396,00	824,00	0,00	326,50	181,50	0,00	415,00	1260,00	0,00	452,10	578,00	3332,70	3747,70	3771,22	0,00	451,00	979,50	0,00	451,50	639,08
14.50min : 503.500m/z	0,00	125,00	254,54	0,00	328,00	680,00	0,00	396,00	824,00	0,00	326,50	181,50	6331,33	6746,33	7591,33	0,00	452,10	578,00	0,00	415,00	438,52	17936,75	18387,75	18916,25	0,00	451,50	639,08
14.50min : 507.500m/z	34070,50	34195,50	34325,04	7987,59	8315,59	8667,59	20466,86	20862,86	21290,86	52866,18	53192,68	53047,68	70001,22	70416,22	71261,22	40456,96	40909,06	41034,96	50788,71	51203,71	51227,23	53214,44	53665,44	54193,94	21966,57	22418,07	22605,65
14.50min : 509.500m/z	0,00	125,00	254,54	0,00	328,00	680,00	0,00	396,00	824,00	0,00	326,50	181,50	0,00	415,00	1260,00	0,00	452,10	578,00	6834,77	7249,77	7273,29	0,00	451,00	979,50	0,00	451,50	639,08
14.50min : 515.500m/z	0,00	125,00	254,54	0,00	328,00	680,00	0,00	396,00	824,00	0,00	326,50	181,50	4279,58	4694,58	5539,58	0,00	452,10	578,00	0,00	415,00	438,52	0,00	451,00	979,50	0,00	451,50	639,08
14.50min : 557.500m/z	0,00	125,00	254,54	0,00	328,00	680,00	0,00	396,00	824,00	0,00	326,50	181,50	0,00	415,00	1260,00	0,00	452,10	578,00	6989,47	7404,47	7427,99	0,00	451,00	979,50	0,00	451,50	639,08
14.50min : 575.500m/z	0,00	125,00	254,54	0,00	328,00	680,00	0,00	396,00	824,00	9434,26	9760,76	9615,76	13159,93	13574,93	14419,93	9092,55	9544,65	9670,55	9005,00	9420,00	9443,52	0,00	451,00	979,50	3285,35	3736,85	3924,43
14.50min : 613.500m/z	0,00	125,00	254,54	0,00	328,00	680,00	0,00	396,00	824,00	0,00	326,50	181,50	6738,95	7153,95	7998,95	4157,45	4609,55	4735,45	0,00	415,00	438,52	0,00	451,00	979,50	0,00	451,50	639,08
14.50min : 623.500m/z	0,00	125,00	254,54	0,00	328,00	680,00	0,00	396,00	824,00	0,00	326,50	181,50	0,00	415,00	1260,00	0,00	452,10	578,00	5703,08	6118,08	6141,60	0,00	451,00	979,50	0,00	451,50	639,08
14.50min : 627.500m/z	5178,20	5303,20	5432,74	0,00	328,00	680,00	0,00	396,00	824,00	0,00	326,50	181,50	0,00	415,00	1260,00	0,00	452,10	578,00	0,00	415,00	438,52	0,00	451,00	979,50	0,00	451,50	639,08
14.50min : 643.500m/z	0,00	125,00	254,54	0,00	328,00	680,00	0,00	396,00	824,00	0,00	326,50	181,50	0,00	415,00	1260,00	7156,58	7608,68	7734,58	0,00	415,00	438,52	0,00	451,00	979,50	0,00	451,50	639,08
14.50min : 655.500m/z	0,00	125,00	254,54	0,00	328,00	680,00	0,00	396,00	824,00	0,00	326,50	181,50	2326,00	2741,00	3586,00	0,00	452,10	578,00	0,00	415,00	438,52	0,00	451,00	979,50	0,00	451,50	639,08
14.50min : 677.500m/z	0,00	125,00	254,54	0,00	328,00	680,00	0,00	396,00	824,00	0,00	326,50	181,50	915,75	1330,75	2175,75	0,00	452,10	578,00	0,00	415,00	438,52	0,00	451,00	979,50	0,00	451,50	639,08
14.50min : 759.500m/z	3727,68	3852,68	3982,22	0,00	328,00	680,00	0,00	396,00	824,00	0,00	326,50	181,50	6127,67	6542,67	7387,67	0,00	452,10	578,00	0,00	415,00	438,52	0,00	451,00	979,50	0,00	451,50	639,08
14.50min : 789.500m/z	0,00	125,00	254,54	0,00	328,00	680,00	0,00	396,00	824,00	0,00	326,50	181,50	5706,93	6121,93	6966,93	0,00	452,10	578,00	0,00	415,00	438,52	5927,48	6378,48	6906,98	0,00	451,50	639,08
15.50min : 169.500m/z	0,00	125,00	254,54	0,00	328,00	680,00	0,00	396,00	824,00	0,00	326,50	181,50	5547,99	5962,99	6807,99	0,00	452,10	578,00	0,00	415,00	438,52	0,00	451,00	979,50	0,00	451,50	639,08
15.50min : 183.500m/z	0,00	125,00	254,54	0,00	328,00	680,00	22563,34	22959,34	23387,34	0,00	326,50	181,50	0,00	415,00	1260,00	0,00	452,10	578,00	0,00	415,00	438,52	0,00	451,00	979,50	12202,00	12653,50	12841,08
15.50min : 187.500m/z	0,00	125,00	254,54	0,00	328,00	680,00	0,00	396,00	824,00	0,00	326,50	181,50	0,00	415,00	1260,00	0,00	452,10	578,00	0,00	415,00	438,52	8329,30	8780,30	9308,80	0,00	451,50	639,08
15.50min : 200.500m/z	0,00	125,00	254,54	0,00	328,00	680,00	0,00	396,00	824,00	67859,98	68186,48	68041,48	0,00	415,00	1260,00	0,00	452,10	578,00	0,00	415,00	438,52	0,00	451,00	979,50	112856,74	113308,24	113495,82
15.50min : 201.500m/z	0,00	125,00	254,54	0,00	328,00	680,00	0,00	396,00	824,00	0,00	326,50	181,50	10850,35	11265,35	12110,35	0,00	452,10	578,00	27544,94	27959,94	27983,46	14591,60	15042,60	15571,10	0,00	451,50	639,08
15.50min : 213.500m/z	0,00	125,00	254,54	0,00	328,00	680,00	0,00	396,00	824,00	3877,35	4203,85	4058,85	0,00	415,00	1260,00	0,00	452,10	578,00	3783,13	4198,13	4221,65	4566,50	5017,50	5546,00	3189,55	3641,05	3828,63
15.50min : 215.500m/z	13022,07	13147,07	13276,61	0,00	328,00	680,00	45183,91	45579,91	46007,91	0,00	326,50	181,50	0,00	415,00	1260,00	18276,07	18728,17	18854,07	63643,75	64058,75	64082,27	0,00	451,00	979,50	52956,00	53407,50	53595,08
15.50min : 229.500m/z	0,00	125,00	254,54	0,00	328,00	680,00	0,00	396,00	824,00	0,00	326,50	181,50	0,00	415,00	1260,00	0,00	452,10	578,00	4184,11	4599,11	4622,63	0,00	451,00	979,50	0,00	451,50	639,08
15.50min : 237.500m/z	0,00	125,00	254,54	0,00	328,00	680,00	3950,21	4346,21	4774,21	0,00	326,50	181,50	7305,56	7720,56	8565,56	0,00	452,10	578,00	3591,83	4006,83	4030,35	0,00	451,00	979,50	0,00	451,50	639,08
15.50min : 251.500m/z	0,00	125,00	254,54	0,00	328,00	680,00	0,00	396,00	824,00	0,00	326,50	181,50	4378,83	4793,83	5638,83	0,00	452,10	578,00	0,00	415,00	438,52	0,00	451,00	979,50	0,00	451,50	639,08
15.50min : 266.500m/z	0,00	125,00	254,54	0,00	328,00	680,00	0,00	396,00	824,00	2995,45	3321,95	3176,95	0,00	415,00	1260,00	0,00	452,10	578,00	0,00	415,00	438,52	0,00	451,00	979,50	0,00	451,50	639,08
15.50min : 267.500m/z	0,00	125,00	254,54	0,00	328,00	680,00	0,00	396,00	824,00	11296,42	11622,92	11477,92	0,00	415,00	1260,00	0,00	452,10	578,00	0,00	415,00	438,52	0,00	451,00	979,50	0,00	451,50	639,08
15.50min : 269.500m/z	0,00	125,00	254,54	0,00	328,00	680,00	3989,29	4385,29	4813,29	0,00	326,50	181,50	0,00	415,00	1260,00	3387,94	3840,04	3965,94	2854,65	3269,65	3293,17	0,00	451,00	979,50	0,00	451,50	639,08
15.50min : 271.500m/z	0,00	125,00	254,54	0,00	328,00	680,00	0,00	396,00	824,00	0,00	326,50	181,50	0,00	415,00	1260,00	0,00	452,10	578,00	0,00	415,00	438,52	5081,31	5532,31	6060,81	4361,78	4813,28	5000,86
15.50min : 281.500m/z	0,00	125,00	254,54	0,00	328,00	680,00	0,00	396,00	824,00	0,00	326,50	181,50	0,00	415,00	1260,00	0,00	452,10	578,00	2947,46	3362,46	3385,98	0,00	451,00	979,50	0,00	451,50	639,08
15.50min : 287.500m/z	0,00	125,00	254,54	0,00	328,00	680,00	0,00	396,00	824,00	7226,70	7553,20	7408,20	7924,19	8339,19	9184,19	0,00	452,10	578,00	4114,12	4529,12	4552,64	9842,01	10293,01	10821,51	0,00	451,50	639,08
15.50min : 299.500m/z	0,00	125,00	254,54	0,00	328,00	680,00	0,00	396,00	824,00	8983,13	9309,63	9164,63	9879,17	10294,17	11139,17	0,00	452,10	578,00	0,00	415,00	438,52	10904,00	11355,00	11883,50	0,00	451,50	639,08
15.50min : 301.500m/z	0,00	125,00	254,54	0,00	328,00	680,00	0,00	396,00	824,00	4155,11	4481,61	4336,61	0,00	415,00	1260,00	8708,66	9160,76	9286,66	10793,37	11208,37	11231,89	0,00	451,00	979,50	0,00	451,50	639,08
15.50min : 317.500m/z	0,00	125,00	254,54	0,00	328,00	680,00	2400,46	2796,46	3224,46	0,00	326,50	181,50	0,00	415,00	1260,00	0,00	452,10	578,00	0,00	415,00	438,52	0,00	451,00	979,50	0,00	451,50	639,08
15.50min : 319.500m/z	1993,02	2118,02	2247,56	0,00	328,00	680,00	0,00	396,00	824,00	0,00	326,50	181,50	0,00	415,00	1260,00	0,00	452,10	578,00	0,00	415,00	438,52	0,00	451,00	979,50	0,00	451,50	639,08
15.50min : 327.500m/z	224429,34	224554,34	224683,88	57683,57	58011,57	58363,57	185196,98	185592,98	186020,98	70639,47	70965,97	70820,97	0,00	415,00	1260,00	950832,98	951285,08	951410,98	1382203,28	1382618,28	1382641,80	59497,53	59948,53	60477,03	197772,00	198223,50	198411,08
15.50min : 329.500m/z	19627,70	19752,70	19882,24	18672,03	19000,03	19352,03	44224,00	44620,00	45048,00	16772,12	17098,62	16953,62	193635,79	194050,79	194895,79	79809,93	80262,03	80387,93	96401,78	96816,78	96840,30	116144,38	116595,38	117123,88	0,00	451,50	639,08
15.50min : 341.500m/z	0,00	125,00	254,54	0,00	328,00	680,00	0,00	396,00	824,00	0,00	326,50	181,50	0,00	415,00	1260,00	0,00	452,10	578,00	0,00	415,00	438,52	4962,81	5413,81	5942,31	0,00	451,50	639,08
15.50min : 371.500m/z	0,00	125,00	254,54	0,00	328,00	680,00	0,00	396,00	824,00	0,00	326,50	181,50	0,00	415,00	1260,00	9278,41	9730,51	9856,41	13003,45	13418,45	13441,97	0,00	451,00	979,50	0,00	451,50	639,08
15.50min : 373.500m/z	0,00	125,00	254,54	0,00	328,00	680,00	0,00	396,00	824,00	0,00	326,50	181,50	0,00	415,00	1260,00	14221,32	14673,42	14799,32	21694,23	22109,23	22132,75	0,00	451,00	979,50	0,00	451,50	639,08
15.50min : 375.500m/z	0,00	125,00	254,54	0,00	328,00	680,00	3977,41	4373,41	4801,41	0,00	326,50	181,50	0,00	415,00	1260,00	0,00	452,10	578,00	0,00	415,00	438,52	0,00	451,00	979,50	0,00	451,50	639,08
15.50min : 395.500m/z	0,00	125,00	254,54	0,00	328,00	680,00	0,00	396,00	824,00	3699,28	4025,78	3880,78	9244,60	9659,60	10504,60	0,00	452,10	578,00	0,00	415,00	438,52	0,00	451,00	979,50	8320,81	8772,31	8959,89
15.50min : 396.500m/z	0,00	125,00	254,54	0,00	328,00	680,00	0,00	396,00	824,00	0,00	326,50	181,50	0,00	415,00	1260,00	0,00	452,10	578,00	3203,10	3618,10	3641,62	0,00	451,00	979,50	0,00	451,50	639,08
15.50min : 397.500m/z	0,00	125,00	254,54	0,00	328,00	680,00	0,00	396,00	824,00	0,00	326,50	181,50	6488,68	6903,68	7748,68	0,00	452,10	578,00	0,00	415,00	438,52	0,00	451,00	979,50	0,00	451,50	639,08
15.50min : 405.500m/z	0,00	125,00	254,54	0,00	328,00	680,00	0,00	396,00	824,00	0,00	326,50	181,50	6417,93	6832,93	7677,93	0,00	452,10	578,00	0,00	415,00	438,52	28642,97	29093,97	29622,47	0,00	451,50	639,08
15.50min : 420.500m/z	0,00	125,00	254,54	0,00	328,00	680,00	0,00	396,00	824,00	0,00	326,50	181,50	0,00	415,00	1260,00	0,00	452,10	578,00	0,00	415,00	438,52	0,00	451,00	979,50	2669,98	3121,48	3309,06
15.50min : 441.500m/z	3197,05	3322,05	3451,59	0,00	328,00	680,00	0,00	396,00	824,00	0,00	326,50	181,50	0,00	415,00	1260,00	0,00	452,10	578,00	21954,65	22369,65	22393,17	0,00	451,00	979,50	0,00	451,50	639,08
15.50min : 443.500m/z	0,00	125,00	254,54	0,00	328,00	680,00	0,00	396,00	824,00	0,00	326,50	181,50	0,00	415,00	1260,00	0,00	452,10	578,00	2206,40	2621,40	2644,92	0,00	451,00	979,50	0,00	451,50	639,08
15.50min : 445.500m/z	0,00	125,00	254,54	0,00	328,00	680,00	0,00	396,00	824,00	0,00	326,50	181,50	0,00	415,00	1260,00	0,00	452,10	578,00	0,00	415,00	438,52	6966,36	7417,36	7945,86	0,00	451,50	639,08
15.50min : 451.500m/z	0,00	125,00	254,54	0,00	328,00	680,00	0,00	396,00	824,00	0,00	326,50	181,50	0,00	415,00	1260,00	8726,76	9178,86	9304,76	12088,38	12503,38	12526,90	8228,20	8679,20	9207,70	0,00	451,50	639,08
15.50min : 453.500m/z	0,00	125,00	254,54	0,00	328,00	680,00	0,00	396,00	824,00	0,00	326,50	181,50	998,77	1413,77	2258,77	0,00	452,10	578,00	0,00	415,00	438,52	0,00	451,00	979,50	0,00	451,50	639,08
15.50min : 479.500m/z	0,00	125,00	254,54	0,00	328,00	680,00	0,00	396,00	824,00	0,00	326,50	181,50	0,00	415,00	1260,00	0,00	452,10	578,00	0,00	415,00	438,52	4166,68	4617,68	5146,18	0,00	451,50	639,08
15.50min : 487.500m/z	0,00	125,00	254,54	0,00	328,00	680,00	0,00	396,00	824,00	0,00	326,50	181,50	16593,95	17008,95	17853,95	0,00	452,10	578,00	0,00	415,00	438,52	0,00	451,00	979,50	0,00	451,50	639,08
15.50min : 490.500m/z	0,00	125,00	254,54	0,00	328,00	680,00	0,00	396,00	824,00	5771,05	6097,55	5952,55	0,00	415,00	1260,00	0,00	452,10	578,00	0,00	415,00	438,52	0,00	451,00	979,50	0,00	451,50	639,08
15.50min : 505.500m/z	0,00	125,00	254,54	0,00	328,00	680,00	0,00	396,00	824,00	0,00	326,50	181,50	0,00	415,00	1260,00	0,00	452,10	578,00	0,00	415,00	438,52	5658,02	6109,02	6637,52	0,00	451,50	639,08
15.50min : 583.500m/z	0,00	125,00	254,54	0,00	328,00	680,00	0,00	396,00	824,00	0,00	326,50	181,50	5589,71	6004,71	6849,71	0,00	452,10	578,00	0,00	415,00	438,52	0,00	451,00	979,50	0,00	451,50	639,08
15.50min : 621.500m/z	0,00	125,00	254,54	0,00	328,00	680,00	0,00	396,00	824,00	0,00	326,50	181,50	3083,03	3498,03	4343,03	0,00	452,10	578,00	0,00	415,00	438,52	0,00	451,00	979,50	0,00	451,50	639,08
15.50min : 623.500m/z	0,00	125,00	254,54	0,00	328,00	680,00	0,00	396,00	824,00	9928,86	10255,36	10110,36	0,00	415,00	1260,00	0,00	452,10	578,00	0,00	415,00	438,52	0,00	451,00	979,50	8711,76	9163,26	9350,84
15.50min : 641.500m/z	0,00	125,00	254,54	0,00	328,00	680,00	0,00	396,00	824,00	5816,49	6142,99	5997,99	0,00	415,00	1260,00	0,00	452,10	578,00	0,00	415,00	438,52	0,00	451,00	979,50	0,00	451,50	639,08
15.50min : 643.500m/z	0,00	125,00	254,54	0,00	328,00	680,00	0,00	396,00	824,00	0,00	326,50	181,50	0,00	415,00	1260,00	12957,63	13409,73	13535,63	0,00	415,00	438,52	2921,67	3372,67	3901,17	0,00	451,50	639,08
15.50min : 655.500m/z	11315,99	11440,99	11570,53	0,00	328,00	680,00	6824,27	7220,27	7648,27	0,00	326,50	181,50	15550,00	15965,00	16810,00	208024,48	208476,58	208602,48	432905,47	433320,47	433343,99	0,00	451,00	979,50	11551,98	12003,48	12191,06
15.50min : 658.500m/z	0,00	125,00	254,54	0,00	328,00	680,00	1124,00	1520,00	1948,00	0,00	326,50	181,50	0,00	415,00	1260,00	0,00	452,10	578,00	14543,99	14958,99	14982,51	0,00	451,00	979,50	0,00	451,50	639,08
15.50min : 659.500m/z	0,00	125,00	254,54	0,00	328,00	680,00	0,00	396,00	824,00	0,00	326,50	181,50	0,00	415,00	1260,00	0,00	452,10	578,00	0,00	415,00	438,52	2652,00	3103,00	3631,50	0,00	451,50	639,08
15.50min : 677.500m/z	2957,99	3082,99	3212,53	0,00	328,00	680,00	0,00	396,00	824,00	0,00	326,50	181,50	0,00	415,00	1260,00	24839,38	25291,48	25417,38	0,00	415,00	438,52	2010,30	2461,30	2989,80	0,00	451,50	639,08
15.50min : 681.500m/z	0,00	125,00	254,54	0,00	328,00	680,00	0,00	396,00	824,00	0,00	326,50	181,50	2707,99	3122,99	3967,99	0,00	452,10	578,00	0,00	415,00	438,52	0,00	451,00	979,50	0,00	451,50	639,08
16.50min : 139.500m/z	0,00	125,00	254,54	0,00	328,00	680,00	0,00	396,00	824,00	7207,99	7534,49	7389,49	0,00	415,00	1260,00	0,00	452,10	578,00	9108,38	9523,38	9546,90	0,00	451,00	979,50	0,00	451,50	639,08
16.50min : 173.500m/z	0,00	125,00	254,54	0,00	328,00	680,00	0,00	396,00	824,00	0,00	326,50	181,50	2684,43	3099,43	3944,43	3639,00	4091,10	4217,00	0,00	415,00	438,52	0,00	451,00	979,50	0,00	451,50	639,08
16.50min : 213.500m/z	6201,67	6326,67	6456,21	5662,89	5990,89	6342,89	0,00	396,00	824,00	0,00	326,50	181,50	43171,12	43586,12	44431,12	0,00	452,10	578,00	0,00	415,00	438,52	31408,31	31859,31	32387,81	6531,74	6983,24	7170,82
16.50min : 221.500m/z	0,00	125,00	254,54	0,00	328,00	680,00	0,00	396,00	824,00	9302,25	9628,75	9483,75	20655,99	21070,99	21915,99	0,00	452,10	578,00	0,00	415,00	438,52	0,00	451,00	979,50	0,00	451,50	639,08
16.50min : 227.500m/z	7830,23	7955,23	8084,77	0,00	328,00	680,00	12247,06	12643,06	13071,06	0,00	326,50	181,50	36701,79	37116,79	37961,79	0,00	452,10	578,00	2759,98	3174,98	3198,50	22149,46	22600,46	23128,96	8664,00	9115,50	9303,08
16.50min : 242.500m/z	42060,17	42185,17	42314,71	30393,77	30721,77	31073,77	50324,91	50720,91	51148,91	104512,82	104839,32	104694,32	45634,32	46049,32	46894,32	62862,60	63314,70	63440,60	121095,56	121510,56	121534,08	33608,51	34059,51	34588,01	19651,40	20102,90	20290,48
16.50min : 249.500m/z	0,00	125,00	254,54	0,00	328,00	680,00	0,00	396,00	824,00	0,00	326,50	181,50	3041,93	3456,93	4301,93	0,00	452,10	578,00	0,00	415,00	438,52	0,00	451,00	979,50	0,00	451,50	639,08
16.50min : 267.500m/z	2360,07	2485,07	2614,61	0,00	328,00	680,00	0,00	396,00	824,00	0,00	326,50	181,50	8200,26	8615,26	9460,26	0,00	452,10	578,00	22393,59	22808,59	22832,11	21686,37	22137,37	22665,87	0,00	451,50	639,08
16.50min : 271.500m/z	0,00	125,00	254,54	0,00	328,00	680,00	0,00	396,00	824,00	6346,61	6673,11	6528,11	11416,00	11831,00	12676,00	0,00	452,10	578,00	0,00	415,00	438,52	7910,19	8361,19	8889,69	0,00	451,50	639,08
16.50min : 281.500m/z	0,00	125,00	254,54	0,00	328,00	680,00	0,00	396,00	824,00	0,00	326,50	181,50	0,00	415,00	1260,00	0,00	452,10	578,00	2499,11	2914,11	2937,63	0,00	451,00	979,50	0,00	451,50	639,08
16.50min : 283.500m/z	2083,58	2208,58	2338,12	0,00	328,00	680,00	0,00	396,00	824,00	0,00	326,50	181,50	0,00	415,00	1260,00	0,00	452,10	578,00	0,00	415,00	438,52	0,00	451,00	979,50	0,00	451,50	639,08
16.50min : 303.500m/z	0,00	125,00	254,54	0,00	328,00	680,00	0,00	396,00	824,00	0,00	326,50	181,50	0,00	415,00	1260,00	72159,60	72611,70	72737,60	75292,10	75707,10	75730,62	0,00	451,00	979,50	0,00	451,50	639,08
16.50min : 327.500m/z	0,00	125,00	254,54	0,00	328,00	680,00	0,00	396,00	824,00	0,00	326,50	181,50	12110,48	12525,48	13370,48	0,00	452,10	578,00	14699,16	15114,16	15137,68	0,00	451,00	979,50	21046,00	21497,50	21685,08
16.50min : 329.500m/z	55773,05	55898,05	56027,59	25021,53	25349,53	25701,53	74515,54	74911,54	75339,54	0,00	326,50	181,50	93267,98	93682,98	94527,98	400191,84	400643,94	400769,84	616165,94	616580,94	616604,46	73335,66	73786,66	74315,16	51861,27	52312,77	52500,35
16.50min : 331.500m/z	66959,98	67084,98	67214,52	74385,80	74713,80	75065,80	171989,41	172385,41	172813,41	132635,61	132962,11	132817,11	700690,00	701105,00	701950,00	389641,25	390093,35	390219,25	624172,94	624587,94	624611,46	673949,75	674400,75	674929,25	72115,42	72566,92	72754,50
16.50min : 343.500m/z	0,00	125,00	254,54	0,00	328,00	680,00	0,00	396,00	824,00	0,00	326,50	181,50	2420,00	2835,00	3680,00	0,00	452,10	578,00	0,00	415,00	438,52	0,00	451,00	979,50	0,00	451,50	639,08
16.50min : 345.500m/z	0,00	125,00	254,54	0,00	328,00	680,00	0,00	396,00	824,00	0,00	326,50	181,50	9692,65	10107,65	10952,65	5065,74	5517,84	5643,74	13822,67	14237,67	14261,19	0,00	451,00	979,50	0,00	451,50	639,08
16.50min : 365.500m/z	0,00	125,00	254,54	0,00	328,00	680,00	0,00	396,00	824,00	0,00	326,50	181,50	0,00	415,00	1260,00	2887,44	3339,54	3465,44	0,00	415,00	438,52	0,00	451,00	979,50	0,00	451,50	639,08
16.50min : 367.500m/z	0,00	125,00	254,54	0,00	328,00	680,00	0,00	396,00	824,00	0,00	326,50	181,50	7389,73	7804,73	8649,73	0,00	452,10	578,00	0,00	415,00	438,52	0,00	451,00	979,50	0,00	451,50	639,08
16.50min : 369.500m/z	0,00	125,00	254,54	0,00	328,00	680,00	0,00	396,00	824,00	0,00	326,50	181,50	0,00	415,00	1260,00	0,00	452,10	578,00	0,00	415,00	438,52	2556,21	3007,21	3535,71	0,00	451,50	639,08
16.50min : 371.500m/z	0,00	125,00	254,54	0,00	328,00	680,00	0,00	396,00	824,00	0,00	326,50	181,50	0,00	415,00	1260,00	0,00	452,10	578,00	17261,87	17676,87	17700,39	0,00	451,00	979,50	0,00	451,50	639,08
16.50min : 394.500m/z	0,00	125,00	254,54	0,00	328,00	680,00	0,00	396,00	824,00	0,00	326,50	181,50	0,00	415,00	1260,00	0,00	452,10	578,00	3314,54	3729,54	3753,06	0,00	451,00	979,50	0,00	451,50	639,08
16.50min : 397.500m/z	0,00	125,00	254,54	0,00	328,00	680,00	5273,48	5669,48	6097,48	0,00	326,50	181,50	0,00	415,00	1260,00	0,00	452,10	578,00	0,00	415,00	438,52	0,00	451,00	979,50	0,00	451,50	639,08
16.50min : 399.500m/z	8118,28	8243,28	8372,82	0,00	328,00	680,00	0,00	396,00	824,00	0,00	326,50	181,50	3515,21	3930,21	4775,21	0,00	452,10	578,00	3664,11	4079,11	4102,63	0,00	451,00	979,50	4138,84	4590,34	4777,92
16.50min : 401.500m/z	0,00	125,00	254,54	0,00	328,00	680,00	0,00	396,00	824,00	0,00	326,50	181,50	0,00	415,00	1260,00	2324,59	2776,69	2902,59	0,00	415,00	438,52	0,00	451,00	979,50	0,00	451,50	639,08
16.50min : 405.500m/z	0,00	125,00	254,54	0,00	328,00	680,00	0,00	396,00	824,00	0,00	326,50	181,50	0,00	415,00	1260,00	0,00	452,10	578,00	0,00	415,00	438,52	1677,53	2128,53	2657,03	0,00	451,50	639,08
16.50min : 426.500m/z	0,00	125,00	254,54	0,00	328,00	680,00	0,00	396,00	824,00	0,00	326,50	181,50	0,00	415,00	1260,00	0,00	452,10	578,00	3147,85	3562,85	3586,37	0,00	451,00	979,50	0,00	451,50	639,08
16.50min : 435.500m/z	0,00	125,00	254,54	0,00	328,00	680,00	0,00	396,00	824,00	0,00	326,50	181,50	0,00	415,00	1260,00	0,00	452,10	578,00	0,00	415,00	438,52	2187,89	2638,89	3167,39	0,00	451,50	639,08
16.50min : 443.500m/z	0,00	125,00	254,54	0,00	328,00	680,00	0,00	396,00	824,00	0,00	326,50	181,50	0,00	415,00	1260,00	7259,14	7711,24	7837,14	0,00	415,00	438,52	0,00	451,00	979,50	0,00	451,50	639,08
16.50min : 445.500m/z	0,00	125,00	254,54	0,00	328,00	680,00	0,00	396,00	824,00	0,00	326,50	181,50	20052,10	20467,10	21312,10	0,00	452,10	578,00	0,00	415,00	438,52	17044,47	17495,47	18023,97	0,00	451,50	639,08
16.50min : 461.500m/z	0,00	125,00	254,54	0,00	328,00	680,00	2228,44	2624,44	3052,44	0,00	326,50	181,50	0,00	415,00	1260,00	0,00	452,10	578,00	0,00	415,00	438,52	0,00	451,00	979,50	0,00	451,50	639,08
16.50min : 574.500m/z	0,00	125,00	254,54	0,00	328,00	680,00	0,00	396,00	824,00	0,00	326,50	181,50	0,00	415,00	1260,00	0,00	452,10	578,00	2176,00	2591,00	2614,52	0,00	451,00	979,50	0,00	451,50	639,08
16.50min : 596.500m/z	0,00	125,00	254,54	0,00	328,00	680,00	0,00	396,00	824,00	0,00	326,50	181,50	0,00	415,00	1260,00	2035,97	2488,07	2613,97	2593,99	3008,99	3032,51	0,00	451,00	979,50	0,00	451,50	639,08
16.50min : 631.500m/z	0,00	125,00	254,54	0,00	328,00	680,00	0,00	396,00	824,00	0,00	326,50	181,50	0,00	415,00	1260,00	0,00	452,10	578,00	1475,94	1890,94	1914,46	0,00	451,00	979,50	0,00	451,50	639,08
16.50min : 659.500m/z	0,00	125,00	254,54	0,00	328,00	680,00	0,00	396,00	824,00	0,00	326,50	181,50	0,00	415,00	1260,00	38922,00	39374,10	39500,00	0,00	415,00	438,52	0,00	451,00	979,50	978,00	1429,50	1617,08
16.50min : 663.500m/z	1134,00	1259,00	1388,54	0,00	328,00	680,00	6504,00	6900,00	7328,00	4080,00	4406,50	4261,50	92281,39	92696,39	93541,39	0,00	452,10	578,00	0,00	415,00	438,52	0,00	451,00	979,50	1498,00	1949,50	2137,08
16.50min : 685.500m/z	0,00	125,00	254,54	0,00	328,00	680,00	2308,00	2704,00	3132,00	0,00	326,50	181,50	15856,00	16271,00	17116,00	7803,99	8256,09	8381,99	0,00	415,00	438,52	0,00	451,00	979,50	0,00	451,50	639,08
17.50min : 187.500m/z	0,00	125,00	254,54	0,00	328,00	680,00	2607,15	3003,15	3431,15	0,00	326,50	181,50	0,00	415,00	1260,00	0,00	452,10	578,00	0,00	415,00	438,52	2525,08	2976,08	3504,58	0,00	451,50	639,08
17.50min : 215.500m/z	0,00	125,00	254,54	0,00	328,00	680,00	9885,81	10281,81	10709,81	6311,45	6637,95	6492,95	0,00	415,00	1260,00	0,00	452,10	578,00	0,00	415,00	438,52	8988,50	9439,50	9968,00	0,00	451,50	639,08
17.50min : 229.500m/z	0,00	125,00	254,54	0,00	328,00	680,00	26497,90	26893,90	27321,90	50457,70	50784,20	50639,20	78908,49	79323,49	80168,49	69916,00	70368,10	70494,00	76837,31	77252,31	77275,83	50127,60	50578,60	51107,10	30223,54	30675,04	30862,62
17.50min : 251.500m/z	0,00	125,00	254,54	0,00	328,00	680,00	0,00	396,00	824,00	4526,21	4852,71	4707,71	0,00	415,00	1260,00	0,00	452,10	578,00	0,00	415,00	438,52	0,00	451,00	979,50	0,00	451,50	639,08
17.50min : 281.500m/z	0,00	125,00	254,54	0,00	328,00	680,00	0,00	396,00	824,00	0,00	326,50	181,50	0,00	415,00	1260,00	0,00	452,10	578,00	3833,31	4248,31	4271,83	0,00	451,00	979,50	0,00	451,50	639,08
17.50min : 287.500m/z	60409,87	60534,87	60664,41	55564,50	55892,50	56244,50	114100,14	114496,14	114924,14	0,00	326,50	181,50	1016770,06	1017185,06	1018030,06	414858,38	415310,48	415436,38	471556,69	471971,69	471995,21	1026422,50	1026873,50	1027402,00	58746,23	59197,73	59385,31
17.50min : 301.500m/z	0,00	125,00	254,54	0,00	328,00	680,00	0,00	396,00	824,00	0,00	326,50	181,50	3386,38	3801,38	4646,38	0,00	452,10	578,00	2274,69	2689,69	2713,21	2887,68	3338,68	3867,18	0,00	451,50	639,08
17.50min : 323.500m/z	0,00	125,00	254,54	0,00	328,00	680,00	0,00	396,00	824,00	0,00	326,50	181,50	0,00	415,00	1260,00	2940,61	3392,71	3518,61	0,00	415,00	438,52	0,00	451,00	979,50	0,00	451,50	639,08
17.50min : 329.500m/z	0,00	125,00	254,54	0,00	328,00	680,00	0,00	396,00	824,00	0,00	326,50	181,50	24870,00	25285,00	26130,00	0,00	452,10	578,00	0,00	415,00	438,52	0,00	451,00	979,50	5343,92	5795,42	5983,00
17.50min : 341.500m/z	0,00	125,00	254,54	5481,28	5809,28	6161,28	0,00	396,00	824,00	0,00	326,50	181,50	0,00	415,00	1260,00	0,00	452,10	578,00	0,00	415,00	438,52	0,00	451,00	979,50	0,00	451,50	639,08
17.50min : 343.500m/z	0,00	125,00	254,54	0,00	328,00	680,00	0,00	396,00	824,00	0,00	326,50	181,50	0,00	415,00	1260,00	0,00	452,10	578,00	2713,92	3128,92	3152,44	0,00	451,00	979,50	0,00	451,50	639,08
17.50min : 355.500m/z	0,00	125,00	254,54	0,00	328,00	680,00	0,00	396,00	824,00	0,00	326,50	181,50	13405,86	13820,86	14665,86	13412,89	13864,99	13990,89	12839,49	13254,49	13278,01	13289,71	13740,71	14269,21	0,00	451,50	639,08
17.50min : 371.500m/z	0,00	125,00	254,54	0,00	328,00	680,00	0,00	396,00	824,00	12654,52	12981,02	12836,02	0,00	415,00	1260,00	118026,24	118478,34	118604,24	151930,69	152345,69	152369,21	0,00	451,00	979,50	0,00	451,50	639,08
17.50min : 431.500m/z	0,00	125,00	254,54	0,00	328,00	680,00	0,00	396,00	824,00	0,00	326,50	181,50	0,00	415,00	1260,00	0,00	452,10	578,00	0,00	415,00	438,52	1952,03	2403,03	2931,53	0,00	451,50	639,08
17.50min : 439.500m/z	0,00	125,00	254,54	0,00	328,00	680,00	0,00	396,00	824,00	0,00	326,50	181,50	0,00	415,00	1260,00	6135,71	6587,81	6713,71	0,00	415,00	438,52	0,00	451,00	979,50	0,00	451,50	639,08
17.50min : 461.500m/z	0,00	125,00	254,54	0,00	328,00	680,00	0,00	396,00	824,00	0,00	326,50	181,50	0,00	415,00	1260,00	8005,44	8457,54	8583,44	27357,37	27772,37	27795,89	0,00	451,00	979,50	0,00	451,50	639,08
17.50min : 623.500m/z	0,00	125,00	254,54	0,00	328,00	680,00	0,00	396,00	824,00	2592,45	2918,95	2773,95	0,00	415,00	1260,00	0,00	452,10	578,00	0,00	415,00	438,52	0,00	451,00	979,50	0,00	451,50	639,08
17.50min : 765.500m/z	0,00	125,00	254,54	0,00	328,00	680,00	0,00	396,00	824,00	0,00	326,50	181,50	0,00	415,00	1260,00	1032,13	1484,23	1610,13	0,00	415,00	438,52	0,00	451,00	979,50	0,00	451,50	639,08
18.50min : 156.500m/z	0,00	125,00	254,54	0,00	328,00	680,00	0,00	396,00	824,00	0,00	326,50	181,50	12944,00	13359,00	14204,00	0,00	452,10	578,00	0,00	415,00	438,52	0,00	451,00	979,50	85994,00	86445,50	86633,08
18.50min : 253.500m/z	0,00	125,00	254,54	0,00	328,00	680,00	2220,70	2616,70	3044,70	0,00	326,50	181,50	0,00	415,00	1260,00	3954,92	4407,02	4532,92	0,00	415,00	438,52	0,00	451,00	979,50	0,00	451,50	639,08
18.50min : 264.500m/z	0,00	125,00	254,54	0,00	328,00	680,00	0,00	396,00	824,00	0,00	326,50	181,50	0,00	415,00	1260,00	0,00	452,10	578,00	0,00	415,00	438,52	0,00	451,00	979,50	33848,00	34299,50	34487,08
18.50min : 285.500m/z	0,00	125,00	254,54	0,00	328,00	680,00	0,00	396,00	824,00	0,00	326,50	181,50	6232,64	6647,64	7492,64	7949,59	8401,69	8527,59	0,00	415,00	438,52	18138,01	18589,01	19117,51	0,00	451,50	639,08
18.50min : 297.500m/z	0,00	125,00	254,54	0,00	328,00	680,00	0,00	396,00	824,00	0,00	326,50	181,50	118227,95	118642,95	119487,95	137768,92	138221,02	138346,92	188623,56	189038,56	189062,08	0,00	451,00	979,50	0,00	451,50	639,08
18.50min : 313.500m/z	0,00	125,00	254,54	0,00	328,00	680,00	8738,13	9134,13	9562,13	0,00	326,50	181,50	20668,00	21083,00	21928,00	11405,18	11857,28	11983,18	27576,61	27991,61	28015,13	11166,22	11617,22	12145,72	0,00	451,50	639,08
18.50min : 319.500m/z	2091,75	2216,75	2346,29	0,00	328,00	680,00	0,00	396,00	824,00	0,00	326,50	181,50	0,00	415,00	1260,00	0,00	452,10	578,00	0,00	415,00	438,52	0,00	451,00	979,50	0,00	451,50	639,08
18.50min : 327.500m/z	0,00	125,00	254,54	0,00	328,00	680,00	0,00	396,00	824,00	0,00	326,50	181,50	0,00	415,00	1260,00	5241,98	5694,08	5819,98	0,00	415,00	438,52	0,00	451,00	979,50	0,00	451,50	639,08
18.50min : 329.500m/z	0,00	125,00	254,54	0,00	328,00	680,00	0,00	396,00	824,00	0,00	326,50	181,50	0,00	415,00	1260,00	0,00	452,10	578,00	11170,58	11585,58	11609,10	0,00	451,00	979,50	0,00	451,50	639,08
18.50min : 332.500m/z	0,00	125,00	254,54	0,00	328,00	680,00	0,00	396,00	824,00	0,00	326,50	181,50	0,00	415,00	1260,00	0,00	452,10	578,00	0,00	415,00	438,52	0,00	451,00	979,50	10298,00	10749,50	10937,08
18.50min : 341.500m/z	0,00	125,00	254,54	0,00	328,00	680,00	11857,11	12253,11	12681,11	0,00	326,50	181,50	0,00	415,00	1260,00	2455,41	2907,51	3033,41	36956,85	37371,85	37395,37	0,00	451,00	979,50	0,00	451,50	639,08
18.50min : 345.500m/z	0,00	125,00	254,54	0,00	328,00	680,00	0,00	396,00	824,00	0,00	326,50	181,50	56020,00	56435,00	57280,00	0,00	452,10	578,00	0,00	415,00	438,52	36839,98	37290,98	37819,48	0,00	451,50	639,08
18.50min : 365.500m/z	0,00	125,00	254,54	3080,18	3408,18	3760,18	0,00	396,00	824,00	0,00	326,50	181,50	0,00	415,00	1260,00	0,00	452,10	578,00	0,00	415,00	438,52	0,00	451,00	979,50	0,00	451,50	639,08
18.50min : 551.500m/z	0,00	125,00	254,54	0,00	328,00	680,00	0,00	396,00	824,00	0,00	326,50	181,50	0,00	415,00	1260,00	0,00	452,10	578,00	0,00	415,00	438,52	0,00	451,00	979,50	4157,18	4608,68	4796,26
19.50min : 236.500m/z	2837,75	2962,75	3092,29	0,00	328,00	680,00	0,00	396,00	824,00	0,00	326,50	181,50	2750,03	3165,03	4010,03	0,00	452,10	578,00	0,00	415,00	438,52	0,00	451,00	979,50	0,00	451,50	639,08
19.50min : 243.500m/z	5256,52	5381,52	5511,06	0,00	328,00	680,00	0,00	396,00	824,00	0,00	326,50	181,50	10875,02	11290,02	12135,02	0,00	452,10	578,00	0,00	415,00	438,52	0,00	451,00	979,50	0,00	451,50	639,08
19.50min : 293.500m/z	0,00	125,00	254,54	17253,82	17581,82	17933,82	0,00	396,00	824,00	16711,63	17038,13	16893,13	0,00	415,00	1260,00	0,00	452,10	578,00	0,00	415,00	438,52	0,00	451,00	979,50	11786,00	12237,50	12425,08
19.50min : 307.500m/z	0,00	125,00	254,54	0,00	328,00	680,00	0,00	396,00	824,00	0,00	326,50	181,50	0,00	415,00	1260,00	0,00	452,10	578,00	0,00	415,00	438,52	0,00	451,00	979,50	11990,00	12441,50	12629,08
19.50min : 309.500m/z	0,00	125,00	254,54	0,00	328,00	680,00	0,00	396,00	824,00	0,00	326,50	181,50	0,00	415,00	1260,00	0,00	452,10	578,00	3770,48	4185,48	4209,00	0,00	451,00	979,50	0,00	451,50	639,08
19.50min : 311.500m/z	0,00	125,00	254,54	0,00	328,00	680,00	0,00	396,00	824,00	0,00	326,50	181,50	0,00	415,00	1260,00	1165,55	1617,65	1743,55	0,00	415,00	438,52	0,00	451,00	979,50	0,00	451,50	639,08
19.50min : 315.500m/z	19924,27	20049,27	20178,81	17098,61	17426,61	17778,61	0,00	396,00	824,00	22775,18	23101,68	22956,68	16335,96	16750,96	17595,96	13549,76	14001,86	14127,76	14937,08	15352,08	15375,60	15171,86	15622,86	16151,36	18491,98	18943,48	19131,06
19.50min : 345.500m/z	0,00	125,00	254,54	0,00	328,00	680,00	0,00	396,00	824,00	0,00	326,50	181,50	13431,39	13846,39	14691,39	20747,47	21199,57	21325,47	14836,71	15251,71	15275,23	0,00	451,00	979,50	0,00	451,50	639,08
19.50min : 347.500m/z	0,00	125,00	254,54	0,00	328,00	680,00	0,00	396,00	824,00	0,00	326,50	181,50	15594,32	16009,32	16854,32	18139,61	18591,71	18717,61	14775,66	15190,66	15214,18	0,00	451,00	979,50	2340,30	2791,80	2979,38
19.50min : 361.500m/z	0,00	125,00	254,54	0,00	328,00	680,00	0,00	396,00	824,00	0,00	326,50	181,50	0,00	415,00	1260,00	0,00	452,10	578,00	3730,58	4145,58	4169,10	0,00	451,00	979,50	0,00	451,50	639,08
19.50min : 387.500m/z	19318,74	19443,74	19573,28	16161,42	16489,42	16841,42	18786,37	19182,37	19610,37	0,00	326,50	181,50	10594,00	11009,00	11854,00	29251,90	29704,00	29829,90	27486,42	27901,42	27924,94	20483,55	20934,55	21463,05	0,00	451,50	639,08
19.50min : 428.500m/z	0,00	125,00	254,54	0,00	328,00	680,00	0,00	396,00	824,00	0,00	326,50	181,50	0,00	415,00	1260,00	0,00	452,10	578,00	0,00	415,00	438,52	5311,24	5762,24	6290,74	0,00	451,50	639,08
